# Supplementary material for: Skin cancer prevalence among outdoor activity participants from Queensland, Australia: aquatic versus land-based sun exposure
Source: PeerJ. 2026 Jun 4;14:e21278. doi: 10.7717/peerj.21278 (PMC13242740; doi:10.7717/peerj.21278)
Supplement: Supplemental Information 1 [file peerj-14-21278-s001.csv]

ID	Referral	Age	Activity_Location	Gender	Activity_experience	Total_activity_hours_per_year	Estimate_Lifetime_Exposure	Main_Activity_during_peak_UV_yes_or_no	Percent_mainactivity_Peak_UV	Wear_a_Hat	Wear_a_Rashie	Uses_Sunscreen_OR_Zinc	How_long_ago_last_skin_check	FITZPATRICK_Skin_type	family_history_SCaMM	number_sunbruns_previous_12_months	Any_skin_lesions_of_concern	Do_you_have_a_history_skin_cancer	Top_of_head_skin_cancer_yesno	Top_of_head_skin_cancer_AK_number	Top_of_head_skin_cancer_BCC_number	Top_of_head_skin_cancer_BCC_SIZE	Top_of_head_skin_cancer_SCC_number	Top_ofhead_SCC_SIZE	Top_of_head_skin_cancer_SCC_in_situ_number	Top_ofHead_SCC_insitu_SIZE	Top_of_head_Comb_SCC_number	VAR00006	Top_of_head_Total_KC_number	VAR00004	Top_of_head_melanoma_number	Top_ofhead_melanoma_SIZE	Top_of_head_Other	Top_of_Head_Other_Size	Face_skin_Ca_yesno	face_skin_cancer_AK_number	face_skin_cancer_BCC_number	fFace_BCCSIZE	face_skin_cancer_SCC_number	Face_SCCSIZE	face_skin_cancer_SCC_in_situ_number	Face_SCC_insituSIZE	Face_Comb_SCC_number	VAR00010	Face_Total_KC_number	VAR00008	face_skin_cancer_melanoma_number	Face_Melanoma_SIZE	Facer_Other
1	1	53	1	2	5	364	1820	1	60	1	1	1	2	2	1	3	1	1	2																2
2	1	28	1	2	6	60	360	1	50	2	2	1	5	3	1	7	2	2	2																2
3	1	70	1	1	60	200	12000	1		1	1	2	2	2	2	0	2	1	2																2
4	2	33	1	2	28	104	2912	1	50	2	2	1	4	2	1	0	1	2	2																2
5	2	70	1	1	69	240	16560	1	30	2	1	1	3	3	2	0	2	2	2																1	0	0	0	0	0	1	25	1	25	1	25	0	0	0
6	1	28	1	2	22	312	6864	1	30	1	2	1	2	3	1	1	1	1	2																2
7	1	52	2	1	34	0	0	2	0	1	1	2	2	2	2	0	2	2	2																2
8	1	71	2	1	53	624	33072	1	100	1	1	1	2	2	1	0	1	1	2																2
9	1	52	2	2	34	208	7072	2	0	2	2	1	2	2	2	0	1	2	1	12	0	0	0	0	0	0	0	0	0	0	0	0	0	0	2
10	1	67	1	1	2	26	52	2	0	2	1	2	4	2	2	1	1	2	2																1	10	0	0	0	0	0	0	0	0	0	0	0	0	0
11	1	31	1	2	31	26	806	1	50	2	2	1	2	2	2	0	1	2	2																1	0	1	20	0	0	0	0	0	0	1	20	0	0	0
12	1	82	1	1	70	156	10920	2	0	1	2	2	2	2	2	0	2	1	2																2
13	2	70	1	2	65	60	3900	2	0	2	1	1	2	2	1	0	2	1	2																2
14	1	58	1	2	15	52	780	1	50	2	2	1	2	2	2	1	1	1	2																2
15	1	33	1	2	33	24	792	1	15	2	1	1	2	2	1	1	2	2	2																2
16	1	78	1	2	25	312	7800	2	0	1	2	1	2	2	2	0	1	1	2																2
17	1	62	1	1	50	156	7800	1	30	1	1	1	4	2	2	0	2	2	2																2
18	1	39	1	1	30	260	7800	1	50	2	1	1	2	2	2	3	1	2	2																2
19	1	59	1	1	52	208	10816	1	30	2	1	1	2	2	1	0	2	1	2																2
20	1	43	1	1	20	98	1960	1	60	1	1	1	3	2	1	5	1	1	2																2
21	1	43	1	1	25	80	2000	1	10	2	1	1	3	2	1	0	1	1	2																2
22	2	63	1	1	45	100	4500	1	80	1	1	1	2	3	1	0	2	1	1	11	0	0	0	0	0	0	0	0	0	0	0	0	0	0	1	0	1	42	0	0	0	0	0	0	1	42	0	0	0
23	1	44	1	1	20	80	1600	1	20	2	2	1	5	3	1	2	1	1	1	15	0	0	0	0	0	0	0	0	0	0	0	0	0	0	2
24	1	64	2	1	46	0	0	2	0	1	1	1	2	3	2	0	1	1	1	15	0	0	0	0	0	0	0	0	0	0	0	0	0	0	2
25	1	67	2	2	49	120	5880	2	0	1	1	1	2	2	2	1	2	2	2																2
26	1	61	2	2	43	40	1720	2	0	1	1	1	8	3	2	0	1	2	2																2
27	1	23	2	2	5	40	200	1	90	1	1	1	2	2	1	5	2	2	2																2
28	2	63	2	2	45	106	4770	2	0	1	1	1	2	2	2	1	2	1	2																1	0	1	96	0	0	0	0	0	0	1	96	0	0	0
29	1	62	2	2	44	850	37400	1	50	1	1	1	3	2	1	0	2	1	2																2
30	1	36	2	2	18	260	4680	1	15	1	1	1	2	2	1	1	2	1	2																2
31	1	60	1	2	55	10	550	1	30	2	1	1	2	2	2	0	2	1	2																2
32	1	66	1	1	45	16	720	2	0	1	1	1	2	2	1	0	2	1	1	1	1	64	0	0	0	0	0	0	1	64	0	0	0	0	1	0	1	64	0	0	0	0	0	0	1	64	0	0	0
33	1	62	1	2	44	104	4576	1	50	2	2	2	3	2	1	2	1	1	2																2
34	1	39	1	1	5	208	1040	1	50	2	1	1	3	3	2	3	2	2	2																2
35	1	69	1	2	60	39	2340	1	5	2	2	1	2	3	2	0	2	2	2																2
36	1	40	1	2	15	260	3900	2	0	2	2	1	2	3	1	0	2	2	2																2
37	1	77	1	2	70	78	5460	1	50	2	1	1	3	2	2	0	2	2	2																2
38	2	72	1	1	67	80	5360	2	0	2	2	1	2	3	2	0	2	1	2																2
39	1	72	1	1	65	510	33150	1	20	2	2	1	4	2	1	3	1	1	1	1	0	0	0	0	0	0	0	0	0	0	0	0	0	0	1	0	1	36	0	0	0	0	0	0	1	36	0	0	0
40	1	68	1	2	25	17.16	430	2	0	2	1	1	2	3	2	0	1	1	2																2
41	1	38	1	1	5	78	390	1	30	2	1	1	1	2	1	5	1	1	2																2
42	1	24	1	1	16	1040	16640	1	50	2	1	1	3	3	1	10	2	2	2																2
43	1	40	1	1	30	350	10500	1	20	2	1	1	2	2	2	5	1	1	2																2
44	1	85	1	1	5	2	10	1	100	2	1	1	2	2	1	0	2	1	1	0	1	30	0	0	0	0	0	0	1	30	0	0	0	0	1	0	1	56	1	25	0	0	1	25	2	81	0	0	0
45	2	65	1	1	50	312	15600	1	40	2	1	1	2	2	1	6	2	1	2																2
46	1	30	1	1	10	80	800	1	20	2	1	1	8	2	2	1	2	2	2																2
47	1	38	1	2	23	20	460	1	20	2	1	1	3	2	2	2	2	2	2																2
48	1	47	1	2	20	100	2000	1	70	1	1	1	3	3	1	3	1	1	2																2
49	1	50	1	1	40	240	9600	1	50	2	2	1	4	2	2	3	1	1	2																2
50	1	39	1	1	30	260	7800	1	50	2	1	1	2	2	2	3	1	1	2																2
51	1	63	1	1	50	208	10400	1	100	1	1	1	2	3	1	0	1	1	1	10	0	0	0	0	0	0	0	0	0	0	0	0	0	0	2
52	1	52	1	1	40	300	12000	1	30	2	1	1	3	3	2	3	2	1	1	10	0	0	0	0	0	0	0	0	0	0	0	0	0	0	2
53	1	37	1	1	27	350	9450	1	20	2	1	1	2	2	1	2	2	2	2																2
54	1	34	1	2	20	45	900	1	50	2	2	1	2	3	1	2	2	2	2																2
55	2	62	1	1	40	200	8000	2	0	1	1	1	3	3	2	1	1	2	2																2
56	1	60	1	2	45	156	7020	2	0	1	1	1	2	3	1	0	2	1	2																2
57	1	30	1	1	10	120	1200	1	30	2	2	1	3	2	1	3	1	2	2																2
58	1	50	1	2	18	780	14040	1	10	2	2	1	5	3	2	4	1	2	2																2
59	1	33	1	1	5	30	150	1	20	2	1	1	3	3	2	3	2	2	2																2
60	1	37	1	1	30	40	1200	1	50	2	2	1	2	3	1	6	2	1	2																2
61	1	29	1	1	10	208	2080	1	40	2	2	1	5	3	2	3	2	2	2																2
62	1	39	1	1	3	52	156	1	5	1	1	1	3	2	1	4	1	2	2																2
63	2	37	1	1	30	780	23400	1	40	2	2	2	4	3	1	1	1	2	2																2
64	1	60	1	1	48	800	38400	1	30	1	1	1	2	2	1	1	2	2	1	10	0	0	0	0	0	0	0	0	0	0	0	0	0	0	2
65	1	48	1	1	30	52	1560	1	70	2	2	1	3	3	2	1	1	2	1	0	0	0	0	0	0	0	0	0	0	0	0	0	1	80	2
66	1	55	1	1	9	240	2160	1	20	1	1	1	3	3	2	1	1	2	2																2
67	1	60	1	2	50	520	26000	2	0	2	2	1	2	2	1	1	1	1	1	0	1	49	0	0	0	0	0	0	1	49	0	0	0	0	2
68	1	76	1	1	50	52	2600	2	0	2	1	1	2	2	2	1	1	1	1	13	0	0	0	0	0	0	0	0	0	0	0	0	0	0	2
69	1	60	1	1	42	104	4368	2	0	2	1	2	4	2	1	2	1	1	2																2
70	1	66	1	1	60	208	12480	1	25	2	1	1	2	2	1	1	2	1	2																2
71	1	32	1	2	32	26	832	2	0	2	1	1	2	2	1	0	1	1	2																2
72	1	48	1	2	48	150	7200	1	40	2	1	1	3	2	2	0	2	2	2																2
73	1	42	1	2	38	120	4560	1	60	2	2	1	7	2	1	0	1	1	2																2
74	1	56	1	2	40	96	3840	1	30	2	1	1	3	2	2	0	1	2	2																2
75	1	46	1	2	30	40	1200	1	85	2	2	1	5	2	1	2	1	2	2																2
76	1	28	1	1	20	52	1040	1	10	2	2	1	5	2	1	4	2	2	2																2
77	1	78	1	1	55	240	13200	2	0	2	2	1	2	2	2	3	1	1	2																2
78	1	53	1	2	6	52	312	1	90	1	1	1	2	2	2	5	2	1	2																2
79	1	57	1	1	50	30	1500	1	80	1	2	1	1	2	1	0	2	1	2																2
80	1	18	1	1	17	52.5	892.5	1	90	2	2	1	3	2	2	6	2	2	2																2
81	1	40	1	2	3	40	120	1	25	1	2	1	3	2	1	3	1	2	2																2
82	1	60	1	1	5	30	150	1	10	1	1	1	2	2	1	2	1	1	1	11	0	0	0	0	0	0	0	0	0	0	0	0	0	0	1	0	0	0	0	0	1	12	1	12	1	12	0	0	0
83	1	68	2	2	50	182	9100	1	100	1	1	2	2	3	2	0	1	1	2																2
84	1	57	2	2	39	364	14196	2	0	2	1	1	3	2	2	0	1	2	2																2
85	1	64	2	2	46	156	7176	2	0	1	2	1	3	2	1	2	1	1	2																2
86	1	35	2	1	17	0	0	2	0	1	1	1	8	2	2	4	2	2	2																2
87	1	32	2	1	14	120	1680	1	80	1	2	1	4	2	2	10	2	2	1	5	0	0	0	0	0	0	0	0	0	0	0	0	0	0	2
88	2	60	2	2	42	260	10920	2	0	2	2	1	4	2	2	0	2	1	2																2
89	1	81	2	2	63	364	22932	1	50	1	1	2	2	2	1	0	1	1	2																2
90	1	36	2	2	18	104	1872	2	0	1	1	1	2	2	2	0	1	2	2																2
91	1	34	2	2	16	104	1664	1	75	1	2	2	2	2	2	1	2	2	2																2
92	2	79	2	1	61	208	12688	1	50	1	1	1	8	2	2	0	1	2	2																2
93	1	48	2	2	30	364	10920	2	0	1	1	1	4	2	2	4	1	1	2																2
94	1	38	2	2	20	1560	31200	1	70	2	1	1	5	2	2	3	2	1	2																2
95	2	73	2	1	55	156	8580	2	0	1	1	2	2	2	2	0	1	1	1	7	0	0	0	0	0	0	0	0	0	0	0	0	0	0	2
96	1	63	2	1	45	364	16380	1	10	2	1	2	8	2	2	3	1	1	1	8	0	0	0	0	0	0	0	0	0	0	0	0	0	0	2
97	1	53	2	2	35	468	16380	1	50	1	1	1	3	2	1	0	2	1	2																2
98	1	35	2	2	17	52	884	2	0	1	1	1	4	2	1	1	1	2	2																2
99	1	75	2	2	57	120	6840	2	0	2	1	1	2	2	2	0	1	2	1	10	0	0	0	0	0	0	0	0	0	0	0	0	0	0	2
100	1	64	2	1	46	480	22080	2	0	1	1	1	1	2	2	0	1	1	2																2
101	1	64	2	2	46	156	7176	1	50	1	2	1	4	3	2	0	2	2	2																2
102	1	58	2	1	40	156	6240	1	20	1	1	1	3	2	2	0	2	1	1	11	0	0	0	0	0	0	0	0	0	0	0	0	0	0	2
103	1	29	2	1	11	0	0	2	0	1	1	1	2	2	1	5	2	2	2																2
104	1	38	2	2	20	104	2080	1	100	1	2	1	2	2	1	1	1	1	2																2
105	1	42	2	1	24	120	2880	2	0	1	2	1	8	2	1	1	2	2	2																2
106	1	59	2	1	41	624	25584	1	33	2	1	1	2	2	1	2	2	1	2																2
107	1	49	2	1	31	2	62	1	100	1	1	1	4	2	2	1	2	1	2																2
108	1	42	1	2	24	208	4992	1	100	1	1	2	3	2	1	10	1	1	2																2
109	1	67	2	2	49	80	3920	2	0	1	2	1	2	2	2	1	2	1	2																2
110	1	49	2	1	31	416	12896	1	50	1	1	1	3	2	2	1	2	2	2																2
111	1	82	2	2	64	364	23296	1	100	2	1	2	2	2	2	0	2	1	1	12	0	0	0	0	0	0	0	0	0	0	0	0	0	0	2
112	1	30	2	2	12	260	3120	2	0	1	1	1	8	2	2	0	2	2	2																2
113	1	68	2	1	50	364	18200	2	0	1	1	1	8	2	2	2	2	2	2																2
114	1	44	2	1	26	104	2704	1	50	1	1	1	3	2	2	3	2	2	2																2
115	1	45	2	2	27	260	7020	2	0	1	2	1	3	2	1	2	1	2	2																2
116	1	84	2	1	66	364	24024	1	15	1	2	2	4	3	2	0	1	1	1	0	1	80	0	0	0	0	0	0	1	80	0	0	0	0	1	0	1	135	0	0	0	0	0	0	1	135	0	0	0
117	2	50	2	2	32	120	3840	1	30	1	1	1	2	2	1	2	1	1	2																1	1	0	0	0	0	0	0	0	0	0	0	0	0	0
118	1	53	2	2	35	60	2100	1	100	1	1	1	4	2	2	2	2	2	2																2
119	1	53	2	2	35	208	7280	1	100	1	1	1	8	2	2	1	1	2	2																2
120	1	34	2	1	16	156	2496	1	20	1	1	1	2	2	2	0	2	2	2																2
121	1	61	2	1	43	156	6708	1	40	1	1	1	4	2	2	1	2	1	1	14	0	0	0	0	0	0	0	0	0	0	0	0	0	0	2
122	1	29	2	1	11	52	572	1	50	1	1	1	2	2	1	0	2	1	2																2
123	1	61	2	2	43	156	6708	1	50	1	2	1	3	2	1	0	1	1	1	11	0	0	0	0	0	0	0	0	0	0	0	0	0	0	2
124	1	40	2	2	22	180	3960	2	0	1	2	1	3	2	2	2	2	2	2																2
125	1	61	2	2	43	364	15652	1	20	1	1	1	3	2	2	3	1	1	2																2
126	1	33	2	2	15	400	6000	1	100	1	2	1	5	2	1	12	1	2	2																2
127	1	32	2	2	14	50	700	1	5	1	1	1	2	2	1	3	1	1	2																2
128	2	63	2	2	45	156	7020	2	0	2	1	1	8	3	1	1	1	2	2																2
129	1	29	2	2	11	250	2750	2	0	1	1	1	2	2	2	1	2	1	2																2
130	1	83	2	1	65	120	7800	2	0	1	1	1	2	2	1	0	1	1	2																2
131	2	72	2	2	54	75	4050	1	30	2	1	2	3	2	2	0	1	2	2																2
132	1	57	2	2	39	364	14196	1	50	2	2	2	3	2	2	2	1	2	2																2
133	1	82	2	2	64	364	23296	1	30	2	1	2	2	2	2	0	2	1	2																2
134	2	83	2	1	65	13	845	2	0	1	1	1	2	2	2	0	1	1	2																2
135	2	67	2	2	49	364	17836	2	0	1	1	1	2	2	1	0	1	1	1	1	0	0	0	0	0	0	0	0	0	0	0	0	0	0	2
136	1	45	2	2	27	364	9828	2	0	1	1	1	2	2	1	0	2	1	2																2
137	1	79	2	2	61	97.5	5947.5	2	0	1	1	1	3	2	1	0	2	2	2																2
138	1	64	2	2	46	100	4600	2	0	1	1	1	3	2	1	1	1	1	2																1	5	0	0	0	0	0	0	0	0	0	0	0	0	0
139	1	59	2	2	41	120	4920	2	0	1	1	1	2	2	1	0	1	1	2																2
140	1	48	2	2	30	300	9000	1	30	1	1	1	8	2	1	3	2	2	2																2
141	1	35	2	1	17	260	4420	1	30	2	2	2	3	2	2	0	1	1	2																2
142	1	40	2	1	22	754	16588	1	10	1	1	1	4	2	2	3	2	2	2																2
143	1	48	2	2	30	312	9360	1	50	1	2	1	3	2	2	5	2	2	2																2
144	1	43	2	2	25	104	2600	1	50	1	1	1	4	2	1	1	1	2	1	1	0	0	0	0	0	0	0	0	0	0	0	0	0	0	2
145	1	64	2	2	46	52	2392	1	5	1	1	1	2	2	2	0	2	1	2																1	0	1	25	0	0	0	0	0	0	1	25	0	0	0
146	1	40	2	2	22	182	4004	1	10	2	2	1	1	2	1	2	2	2	2																2
147	1	29	2	2	11	225	2475	1	10	1	1	1	2	2	1	8	2	2	2																2
148	1	42	2	1	24	6	144	2	0	1	1	1	3	2	2	3	2	2	2																2
149	1	40	2	1	22	273	6006	1	10	1	1	1	1	2	2	2	2	2	2																2
150	1	36	2	2	18	364	6552	1	25	1	1	1	2	3	1	0	2	2	2																2
151	1	55	2	2	37	90	3330	1	15	1	2	1	2	2	1	1	2	1	2																2
152	2	28	2	1	10	364	3640	2	0	2	1	1	3	2	1	3	1	2	2																2
153	1	25	2	2	7	182	1274	2	0	1	2	1	3	2	2	2	2	2	2																2
154	1	65	2	1	47	160	7520	2	0	2	1	2	4	2	2	3	2	1	2																2
155	1	62	2	2	44	160	7040	1	5	1	1	1	4	2	2	4	1	2	2																2
156	1	48	2	1	30	239.2	7176	1	20	1	1	1	2	2	1	1	2	2	2																2
157	1	40	2	1	22	60	1320	1	10	1	1	1	2	2	1	3	2	2	2																2
158	1	60	2	1	42	192	8064	1	25	1	1	1	8	2	1	2	1	2	1	11	1	48	0	0	0	0	0	0	1	48	0	0	0	0	2
159	1	70	2	2	52	364	18928	2	0	2	1	2	2	2	2	0	1	1	2																2
160	1	71	2	1	53	1040	55120	1	20	1	1	2	4	2	2	2	1	1	2																1	0	0	0	0	0	1	80	1	80	1	80	0	0	0
161	1	39	2	1	21	104	2184	2	0	1	1	1	3	2	2	10	2	2	2																2
162	1	43	2	2	25	52	1300	1	30	2	1	1	3	2	2	0	2	2	2																2
163	1	50	2	2	32	156	4992	1	30	1	1	1	3	2	2	1	2	1	2																2
164	1	31	2	2	13	312	4056	1	5	1	2	1	4	2	1	0	2	2	2																2
165	1	36	2	1	18	468	8424	1	25	1	1	1	3	2	1	1	2	2	2																2
166	1	57	2	1	39	364	14196	2	0	2	1	1	4	2	2	0	1	2	2																2
167	1	50	2	2	32	200	6400	2	0	1	1	1	2	2	1	2	2	2	2																2
168	1	33	2	2	15	250	3750	2	0	2	2	1	3	2	1	1	2	2	2																2
169	1	74	2	2	56	208	11648	2	0	1	2	1	3	2	1	0	2	2	2																2
170	1	74	2	1	56	208	11648	2	0	2	2	1	4	2	1	0	2	1	2																2
171	1	41	1	1	1	180	180	1	60	1	1	1	5	2	2	5	1	2	2																2
172	1	59	1	1	25	156	3900	2	0	2	1	1	3	2	1	6	1	1	2																2
173	1	32	1	1	20	180	3600	1	20	2	1	1	1	2	1	1	2	2	2																2
174	1	35	1	2	25	80	2000	1	50	2	2	1	1	2	1	0	1	2	2																2
175	1	51	1	1	20	520	10400	2	0	2	1	1	2	2	2	1	2	1	1	15	0	0	0	0	0	0	0	0	0	0	0	0	0	0	2
176	1	39	1	2	15	12	180	1	20	2	1	1	2	2	2	0	2	1	2																2
177	1	29	1	1	15	156	2340	1	30	2	2	1	3	2	2	6	2	2	2																2
178	1	37	1	1	20	50	1000	2	0	2	1	1	3	2	1	2	2	2	2																2
179	1	26	1	1	10	50	500	1	20	2	1	1	8	2	1	2	2	2	2																2
180	1	35	1	2	30	100	3000	1	40	2	1	1	3	2	2	2	1	2	2																2
181	1	40	1	1	35	60	2100	1	50	2	2	1	3	2	1	2	2	2	2																2
182	1	35	1	1	32	60	1920	1	25	2	1	1	3	2	1	12	2	2	2																2
183	1	38	1	2	20	260	5200	1		2	1	1	2	2	1	0	2	1	2																2
184	2	47	1	1	10	16	160	1	5	2	1	1	2	2	1	4	1	1	2																2
185	1	22	1	2	8	80	640	1	40	2	1	1	4	2	1	2	1	2	2																2
186	1	62	1	1	50	156	7800	1	25	2	1	1	2	3	1	4	1	2	2																2
187	1	30	1	2	5		0	2	0	1	2	1	5	3	1	3	2	2	2																2
188	1	42	1	1	35	78	2730	1	10	1	1	1	2	2	2	0	2	2	2																2
189	1	45	1	1	30	40	1200	1	50	1	1	1	2	2	1	0	1	1	2																2
190	1	70	1	1	56	450	25200	1	40	1	1	1	2	2	1	2	1	1	1	1	0	0	0	0	0	0	0	0	0	0	0	0	0	0	2
191	2	59	1	1	15	60	900	1	10	1	1	1	2	2	1	4	1	1	1	1	0	0	0	0	0	0	0	0	0	0	0	0	0	0	2
192	1	45	1	1	25	10	250	1	20	1	1	1	3	3	2	3	1	2	1	12	0	0	0	0	0	0	0	0	0	0	0	0	0	0	2
193	1	39	1	1	25	80	2000	1	10	2	2	1	2	2	2	0	2	2	2																1	0	1	4	0	0	0	0	0	0	1	4	0	0	0
194	2	66	2	1	48	156	7488	1	20	1	2	1	2	2	1	1	1	2	2																2
195	1	28	2	2	10	260	2600	1	25	2	1	1	1	2	2	0	2	2	2																2
196	1	33	2	1	15	156	2340	2	0	1	1	1	7	2	1	2	2	1	2																2
197	1	57	2	2	39	728	28392	1	20	1	1	1	4	2	1	1	1	1	1	0	0	0	0	0	1	25	1	25	1	25	0	0	0	0	1	0	0	0	0	0	1	36	1	36	1	36	0	0	0
198	2	68	2	2	50	100	5000	2	0	2	1	2	8	2	1	0	1	1	2																2
199	1	70	2	2	52	208	10816	2	0	2	1	2	3	2	1	0	1	1	2																2
200	1	60	2	1	42	1040	43680	1	25	1	1	1	3	2	2	6	2	1	2																2
201	1	56	2	2	38	1040	39520	2	0	1	1	1	3	2	2	1	2	1	2																1	0	0	0	0	0	1	35	1	35	1	35	0	0	0
202	1	76	2	2	58	728	42224	2	0	1	1	1	2	2	2	0	2	2	2																2
203	2	74	2	1	56	1560	87360	2	0	1	1	1	2	2	2	0	2	1	2																2
204	1	30	2	1	12	80	960	1	30	1	1	1	3	2	2	5	2	2	2																2
205	2	58	2	1	40	104	4160	2	0	1	1	1	2	3	1	3	2	2	1	12	1	16	0	0	0	0	0	0	1	16	0	0	0	0	2
206	1	66	2	2	48	130	6240	1	60	1	1	1	2	2	2	1	1	1	2																2
207	1	52	2	2	34	208	7072	1	30	1	1	1	3	2	2	0	2	2	2																2
208	1	44	2	1	26	120	3120	1	50	2	2	1	2	3	2	0	2	2	2																2
209	1	80	2	2	62	52	3224	2	0	1	2	2	4	2	2	0	1	2	2																2
210	1	55	2	2	37	70	2590	2	0	1	1	1	2	2	1	1	2	1	2																2
211	1	44	2	2	26	780	20280	2	0	1	1	1	2	2	1	0	1	1	2																1	1	0	0	0	0	0	0	0	0	0	0	0	0	0
212	1	72	2	1	54	624	33696	1	100	1	1	1	2	2	2	0	1	1	2																2
213	2	77	2	1	59	360	21240	1	25	1	1	1	2	2	1	0	1	1	1	2	0	0	1	49	1	64	2	113	2	113	0	0	0	0	2
214	1	21	2	2	3	312	936	2	0	2	2	1	3	2	1	2	2	2	2																2
215	1	46	2	2	28	150	4200	1	20	1	2	1	3	2	2	3	1	2	2																1	1	0	0	0	0	0	0	0	0	0	0	0	0	0
216	1	58	2	1	40	80	3200	2	0	1	1	1	4	2	1	0	2	2	2																2
217	1	58	2	2	40	624	24960	1	10	1	1	1	2	2	1	0	2	1	2																2
218	1	68	1	1	55	416	22880	1	20	1	1	1	3	2	2	0	1	1	1	2	0	0	0	0	0	0	0	0	0	0	0	0	0	0	2
219	1	53	1	1	38	72	2736	1	30	2	2	1	3	2	1	5	2	2	2																2
220	1	50	1	1	40	104	4160	1	5	2	1	1	6	2	1	1	2	1	2																2
221	1	29	1	1	20	150	3000	1	20	2	1	1	2	2	1	3	2	2	2																2
222	1	50	1	1	31	60	1860	1	25	1	1	1	2	2	1	1	1	1	1	11	0	0	0	0	0	0	0	0	0	0	0	0	0	0	2
223	1	53	1	1	53	75	3975	1	20	1	1	1	2	2	2	3	1	2	2																2
224	1	36	1	1	31	40	1240	1	10	2	1	1	3	2	1	3	2	2	2																2
225	1	60	1	2	10	28	280	1	20	1	1	1	4	2	1	0	1	2	2																2
226	1	37	1	2	25	120	3000	1	100	2	1	1	3	2	1	4	2	2	2																1	11	0	0	0	0	0	0	0	0	0	0	0	0	0
227	1	53	1	2	45	160	7200	1	30	2	1	1	4	2	1	1	1	1	2																1	1	0	0	0	0	0	0	0	0	0	0	0	0	0
228	1	64	1	1	46	182	8372	2	0	1	1	1	2	2	2	0	1	1	2																2
229	1	53	1	2	30	150	4500	1	10	2	1	1	3	2	1	2	2	2	2																2
230	1	65	2	1	47	0	0	2	0	1	1	1	2	2	2	3	1	2	1	13	0	0	0	0	0	0	0	0	0	0	0	0	0	0	2
231	1	69	2	1	51	364	18564	1	50	1	1	2	3	2	2	3	2	2	1	6	0	0	0	0	0	0	0	0	0	0	0	0	0	0	1	0	1	100	0	0	0	0	0	0	1	100	0	0	0
232	1	55	2	2	37	416	15392	1	20	1	1	1	3	2	1	0	2	2	2																2
233	2	72	2	1	54	1200	64800	1	10	1	1	2	5	2	1	0	1	2	2																2
234	1	53	2	2	35	468	16380	1	60	1	1	1	3	2	2	1	2	2	2																2
235	1	73	2	1	55	260	14300	2	0	1	1	1	2	2	1	0	1	1	1	6	0	0	0	0	0	0	0	0	0	0	0	0	0	0	2
236	1	53	2	1	35	280	9800	1	100	1	1	1	5	2	2	0	1	1	2																1	0	1	42	0	0	0	0	0	0	1	42	0	0	0
237	1	32	2	2	14	52	728	1	20	2	2	1	2	2	1	2	2	2	2																2
238	1	75	2	1	57	200	11400	2	0	1	1	1	2	2	2	0	1	2	2																2
239	1	71	2	2	53	200	10600	2	0	2	1	2	4	2	1	0	1	2	2																2
240	2	70	2	2	52	260	13520	2	0	1	2	1	2	2	1	0	1	1	2																2
241	2	54	2	1	36	156	5616	2	0	1	1	1	2	2	2	0	2	2	2																2
242	2	55	2	2	37	260	9620	1	80	1	1	1	2	2	1	2	2	2	2																2
243	1	71	2	2	53	156	8268	2	0	1	1	1	2	2	1	0	2	1	2																2
244	2	31	2	2	13	312	4056	1	10	1	1	1	2	2	1	2	2	2	2																2
245	1	58	1	2	40	13	520	1	50	2	2	1	3	2	1	1	2	2	2																2
246	1	67	1	1	40	40	1600	1	10	2	1	1	8	2	2	1	1	1	1	0	0	0	1	25	0	0	1	25	1	25	0	0	0	0	1	0	1	36	0	0	0	0	0	0	1	36	0	0	0
247	1	38	1	1	20	52	1040	1	100	2	2	1	4	2	1	6	2	2	2																2
248	1	23	1	2	5	90	450	1	80	1	1	1	6	2	2	6	2	2	2																2
249	1	35	1	1	25	90	2250	1	50	2	1	1	4	2	2	2	2	2	1	13	0	0	0	0	0	0	0	0	0	0	0	0	0	0	2
250	1	33	1	2	5	250	1250	1	15	1	1	1	4	2	2	2	1	2	2																2
251	1	31	1	2	3	180	540	1	80	2	2	1	2	2	1	5	1	2	2																2
252	1	34	1	2	4	196	784	1	50	2	1	1	4	2	1	2	1	2	2																2
253	1	67	1	1	30	560	16800	1	10	2	1	1	2	2	1	1	2	1	1	11	0	0	0	0	0	0	0	0	0	0	0	0	0	0	2
254	1	61	1	1	30	936	28080	1	75	1	1	1	2	2	1	0	2	1	2																2
255	1	27	1	2	12	245	2940	1	5	2	2	1	5	2	2	7	2	2	2																2
256	1	49	1	1	25	25	625	1	20	2	2	1	4	2	2	3	1	2	2																2
257	1	40	1	1	20	156	3120	1	50	2	1	1	3	2	1	2	2	2	2																2
258	1	74	1	1	50	135	6750	2	0	2	1	1	3	2	2	0	1	1	2																2
259	1	56	2	1	38	60	2280	1	10	1	1	1	3	2	1	0	2	2	1	11	0	0	0	0	0	0	0	0	0	0	0	0	0	0	2
260	1	64	2	2	46	208	9568	1	80	1	2	1	2	2	2	0	2	1	2																2
261	1	58	2	1	40	312	12480	1	100	1	1	1	2	2	1	1	2	1	2																2
262	1	63	2	1	45	40	1800	1	100	1	1	2	6	3	2	0	1	2	1	11	0	0	0	0	0	0	0	0	0	0	0	0	0	0	2
263	1	51	2	1	33	832	27456	1	5	1	1	1	2	2	1	2	1	1	1	11	0	0	0	0	0	0	0	0	0	0	0	0	0	0	2
264	1	64	2	2	46	364	16744	2	0	1	1	1	3	2	1	0	2	1	2																1	10	0	0	0	0	0	0	0	0	0	0	0	0	0
265	1	30	2	2	12	156	1872	1	10	2	2	1	2	3	2	0	2	1	2																2
266	1	68	2	1	50	600	30000	1	40	1	2	1	3	2	1	0	2	1	2																2
267	2	69	1	1	40	120	4800	2	0	1	1	1	2	2	1	0	1	1	1	0	1	25	0	0	0	0	0	0	1	25	0	0	0	0	2
268	1	69	1	1	50	624	31200	1	80	1	2	2	2	2	2	0	2	1	1	1	0	0	0	0	0	0	0	0	0	0	0	0	0	0	2
269	1	65	1	2	65	40	2600	1	50	2	1	1	8	2	1	1	2	1	2																2
270	1	73	1	1	70	468	32760	2	0	2	2	1	5	2	2	0	2	2	2																2
271	1	50	1	2	45	52	2340	2	0	2	1	1	4	2	2	3	2	2	2																2
272	1	42	1	1	30	80	2400	1	50	2	2	1	2	2	1	0	2	1	2																2
273	1	30	1	1	20	78	1560	1	100	2	2	1	3	2	1	3	2	2	2																2
274	1	63	1	2	30	150	4500	1	30	1	1	1	2	2	2	3	1	2	2																2
275	1	73	1	2	65	288	18720	2	0	1	2	1	2	2	2	0	2	1	2																2
276	1	64	1	1	52	175	9100	1	20	2	1	2	3	2	2	3	2	2	1	12	0	0	0	0	0	0	0	0	0	0	0	0	0	0	2
277	1	61	1	1	45	780	35100	1	50	2	2	1	0	2	2	0	2	2	2																2
278	1	26	1	1	16	312	4992	1	30	2	1	1	7	2	1	12	2	2	2																2
279	1	65	1	1	10	100	1000	1	60	2	1	1	4	2	2	1	1	1	2																2
280	1	62	1	1	45	104	4680	2	0	2	1	1	2	2	1	1	1	1	1	0	0	0	1	49	0	0	1	49	1	49	0	0	0	0	1	0	0	0	1	42	0	0	1	42	1	42	0	0	0
281	1	47	1	1	35	520	18200	1	40	2	1	1	2	2	1	12	2	1	2																2
282	1	68	1	1	50	0	0	2	0	1	1	1	2	2	2	0	1	1	2																2
283	1	63	1	1	20	208	4160	2	0	2	1	2	5	2	1	0	2	2	2																2
284	1	34	1	1	10	120	1200	1	50	1	2	1	2	2	1	9	2	1	2																2
285	1	32	1	1	10	60	600	1	20	2	1	1	7	2	2	2	2	2	2																2
286	1	44	1	1	30	60	1800	1	5	2	1	1	4	2	1	2	2	2	2																2
287	1	51	2	2	33	144	4752	1	30	1	1	1	4	3	1	0	1	2	2																2
288	1	51	2	1	33	208	6864	1	5	1	1	1	3	2	1	3	2	2	2																2
289	1	67	2	1	49	70	3430	1	10	1	1	1	2	2	1	0	2	1	1	12	0	0	0	0	0	0	0	0	0	0	0	0	0	0	2
290	1	29	2	2	11	156	1716	1	100	1	2	1	4	2	1	6	2	2	2																2
291	1	74	2	1	56	728	40768	2	0	1	1	2	2	2	2	0	1	1	2	0	1	100	0	0	0	0	0	0	1	100	0	0	0	0	2
292	1	52	2	1	34	100	3400	1	50	1	1	1	3	2	2	4	1	2	2																2
293	1	63	2	2	45	480	21600	1	5	2	2	1	3	2	1	1	1	2	2																2
294	1	52	2	2	34	156	5304	1	100	2	1	1	3	2	1	3	2	2	2																1	1	0	0	0	0	0	0	0	0	0	0	0	0	0
295	1	43	2	1	25	520	13000	1	10	1	1	1	2	2	2	2	2	2	2																2
296	1	75	2	1	57	52	2964	1	5	1	1	1	2	2	1	0	1	1	2																2
297	1	55	2	1	37	520	19240	1	10	1	1	1	3	2	2	1	2	2	2																2
298	1	64	2	2	46	182	8372	2	0	2	2	1	5	2	2	0	1	1	1	1	0	0	0	0	0	0	0	0	0	0	0	0	0	0	2
299	1	38	2	2	20	104	2080	2	0	1	1	1	4	2	1	4	1	1	1	0	1	120	0	0	0	0	0	0	1	120	0	0	0	0	2
300	2	52	2	2	34	546	18564	2	0	1	1	1	2	2	1	0	2	1	2																1	4	0	0	0	0	0	0	0	0	0	0	0	0	0
301	1	53	2	1	35	80	2800	2	0	1	1	1	3	2	1	1	2	2	2																2
302	1	55	2	1	37	208	7696	1	10	1	1	1	3	2	2	1	2	1	1	10	0	0	0	0	0	0	0	0	0	0	0	0	0	0	2
303	1	62	2	2	44	140	6160	2	0	1	1	1	4	2	2	0	2	1	2																2
304	2	56	2	2	38	364	13832	2	0	1	1	1	2	2	1	1	2	1	2																2
305	1	79	2	2	61	91	5551	2	0	1	2	1	2	2	2	0	1	1	2																1	0	0	0	0	0	1	49	1	49	1	49	0	0	0
306	1	56	2	1	38	364	13832	2	0	1	1	1	2	2	1	1	2	1	2																2
307	1	37	2	1	19	104	1976	1	50	1	1	1	1	2	2	0	2	2	2																2
308	2	54	2	2	36	156	5616	2	0	1	2	1	8	2	1	0	2	1	2																2
309	2	55	2	2	37	250	9250	1	50	1	1	1	3	2	2	2	1	1	2																2
310	1	55	2	1	37	48	1776	2	0	1	1	2	4	2	1	0	2	2	2																2
311	1	36	2	2	18	104	1872	1	10	1	1	1	3	2	1	1	2	2	2																2
312	1	31	2	1	13	104	1352	1	50	1	2	1	4	2	1	2	2	2	2																2
313	1	63	2	2	45	260	11700	1	90	1	1	1	5	2	2	0	2	2	2																2
314	1	26	2	2	8	260	2080	2	0	1	2	1	3	2	1	0	2	2	2																2
315	1	74	2	2	56	52	2912	1	75	1	1	1	2	2	2	0	2	1	2																2
316	1	59	2	2	41	225	9225	2	0	1	1	1	3	2	2	0	2	2	2																2
317	1	38	2	2	20	520	10400	1	10	2	2	1	2	2	1	3	1	1	1	11	0	0	0	0	0	0	0	0	0	0	0	0	0	0	2
318	1	67	1	2	20	144	2880	1	100	2	1	1	3	2	1	0	2	1	2																2
319	1	53	1	1	40	160	6400	1	5	2	1	1	2	2	1	0	2	1	2																1	1	0	0	0	0	0	0	0	0	0	0	0	0	0
320	1	61	1	1	40	120	4800	1	20	2	1	1	3	2	2	0	2	1	1	1	0	0	0	0	0	0	0	0	0	0	0	0	0	0	1	1	0	0	0	0	0	0	0	0	0	0	0	0	0
321	1	39	2	1	21	0	0	2	0	1	1	1	2	2	1	6	1	1	2																1	0	1	36	0	0	0	0	0	0	1	36	0	0	0
322	1	35	2	2	17	52	884	1	20	2	1	1	8	2	1	1	2	2	2																2
323	1	30	2	2	12	104	1248	1	50	1	1	1	3	2	2	0	2	2	2																2
324	1	40	1	2	15	165	2475	1	30	2	2	1	0	2	2	0	1	2	2																2
325	1	43	1	2	10	40	400	1	100	1	2	1	2	2	2	0	1	1	2																1	1	0	0	0	0	0	0	0	0	0	0	0	0	0
326	1	26	1	2	20	240	4800	1	30	1	1	1	0	2	1	0	2	2	2																2
327	1	45	1	1	40	28	1120	1	80	2	1	1	1	2	2	1	1	2	2																2
328	1	58	2	2	40	728	29120	1	20	1	1	1	3	2	2	1	2	1	2																2
329	1	25	2	2	7	156	1092	1	40	1	1	1	3	2	2	1	1	2	2																2
330	1	44	2	2	26	20	520	1	80	1	1	1	4	2	2	1	2	1	2																2
331	1	49	2	1	31	624	19344	1	50	1	1	2	4	2	2	0	1	2	2																2
332	1	51	2	2	33	312	10296	1	20	1	2	1	8	2	2	0	2	2	2																2
333	1	53	2	1	35	156	5460	1	2	1	1	1	3	2	2	1	2	1	2																1	11	0	0	0	0	0	0	0	0	0	0	0	0	0
334	1	59	2	2	41	208	8528	2	0	1	1	1	3	2	1	0	1	1	2																2
335	1	30	2	2	12	208	2496	2	0	1	2	1	6	2	2	0	1	2	2																2
336	2	45	2	2	27	208	5616	2	0	1	1	1	2	2	1	1	2	1	2																2
337	1	45	2	2	27	182	4914	1	90	2	1	1	2	2	1	1	1	2	2																2
338	1	75	2	1	57	250	14250	2	0	1	1	1	3	2	2	0	1	1	2																2
339	1	51	2	2	33	364	12012	2	0	1	1	1	3	2	2	0	1	2	2																1	1	0	0	0	0	0	0	0	0	0	0	0	0	0
340	1	44	1	1	20	80	1600	1	20	2	2	1	2	2	1	0	1	1	2																2
341	1	44	2	2	26	364	9464	1	80	1	1	1	3	2	1	0	2	2	1	0	0	0	0	0	0	0	0	0	0	0	0	0	1	9	2
342	2	67	2	2	49	30	1470	2	0	1	1	1	2	2	2	0	2	1	2																2
343	1	66	2	2	48	300	14400	2	0	1	1	1	2	3	1	0	1	1	2																2
344	1	58	2	2	40	156	6240	2	0	1	1	1	2	2	1	0	2	1	2																2
345	1	45	2	2	27	150	4050	2	0	1	1	1	2	2	1	0	1	1	2																2
346	1	51	2	2	33	112.5	3712.5	1	20	2	1	1	3	2	1	1	1	1	2																2
347	1	59	2	2	41	315	12915	1	50	2	2	1	2	2	2	0	1	2	2																2
348	1	24	2	1	6	312	1872	1	100	1	1	1	0	2	1	12	1	2	1	0	0	0	0	0	0	0	0	0	0	0	0	0	1	12	2
349	1	43	2	1	25	65	1625	2	0	1	1	1	4	2	2	0	2	2	2																2
350	1	56	2	2	38	500	19000	1	60	1	1	1	4	2	2	0	1	1	2																2
351	1	47	1	1	5	156	780	1	5	1	1	1	3	2	2	0	2	1	2																2
352	1	50	1	1	10	30	300	1	30	2	1	1	3	2	2	0	1	1	2																1	0	0	0	1	9	2	98	3	107	3	107	0	0	0
353	2	69	2	2	51	160	8160	1	25	1	1	1	2	3	2	0	2	1	2																2
354	1	29	2	2	11	250	2750	2	0	1	1	1	2	2	2	0	2	1	2																2
355	1	48	2	2	30	0	0	2	0	1	1	1	3	2	2	1	1	2	2																2
356	1	68	2	1	50	450	22500	2	0	1	1	1	5	2	2	2	1	2	2																2
357	1	69	2	2	51	364	18564	1	40	2	1	1	5	2	2	2	2	2	2																2
358	1	49	1	1	42	260	10920	1	30	2	1	1	3	2	1	0	2	2	2																2
359	1	53	1	1	40	80	3200	1	10	1	1	1	2	2	1	0	1	2	2																2
360	1	65	2	2	47	367.5	17272.5	2	0	1	1	1	3	2	1	0	2	1	2																1	6	0	0	0	0	0	0	0	0	0	0	0	0	0
361	2	76	2	2	58	182	10556	2	0	1	1	1	3	2	2	0	2	1	2																2
362	1	18	2	2	0	300	0	1	10	2	1	1	4	2	2	2	2	2	2																2
363	1	55	1	1	30	120	3600	1	40	2	1	1	2	2	1	2	2	1	2																2
364	1	31	1	1	20	208	4160	1	25	2	1	1	4	2	1	1	1	2	2																1	0	1	4	0	0	0	0	0	0	1	4	0	0	0
365	1	34	1	1	25	50	1250	1	50	2	1	1	1	2	2	0	1	2	2																2
366	1	60	1	1	53	208	11024	1	30	2	1	1	2	2	1	0	2	1	2																2
367	1	50	1	1	50	50	2500	1	5	2	1	1	2	2	2	0	1	2	2																2
368	1	29	2	2	11	104	1144	1	50	1	1	1	2	2	2	0	2	2	2																2
369	1	55	2	1	37	364	13468	2	0	1	1	1	4	2	1	0	1	2	1	11	0	0	0	0	0	0	0	0	0	0	0	0	0	0	2
370	1	53	2	1	35	52	1820	2	0	1	1	1	2	2	1	0	1	1	1	0	0	0	0	0	0	0	0	0	0	0	0	0	1	120	2
371	1	60	2	2	42	78	3276	1	25	2	1	1	3	2	1	2	1	2	2																2
372	1	53	2	1	35	104	3640	1	25	1	1	2	4	2	2	0	1	1	2																2
373	2	72	2	1	54	364	19656	1	100	2	1	1	8	2	2	2	2	2	2																2
374	1	34	2	2	16	260	4160	1	10	1	1	1	1	2	1	0	1	2	2																2
375	1	45	2	2	27	180	4860	2	0	1	1	1	4	2	2	0	1	2	2																1	1	0	0	0	0	0	0	0	0	0	0	0	0	0
376	2	39	1	2	2	8	16	1	90	1	2	1	2	2	2	0	1	2	2																2
377	1	52	1	1	40	75	3000	1	30	2	1	1	3	2	2	0	2	2	2																2
378	1	49	1	1	10	42	420	1	20	1	1	1	3	2	1	0	1	2	1	10	0	0	0	0	0	0	0	0	0	0	0	0	0	0	2
379	1	63	2	1	45	0	0	2	0	1	1	1	2	2	2	0	1	1	2																2
380	1	59	2	2	41	78	3198	2	0	2	1	1	2	2	1	0	1	1	2																2
381	1	55	2	2	37	208	7696	2	0	1	1	1	8	2	2	0	1	1	2																2
382	1	31	2	1	13	260	3380	2	0	1	2	1	3	2	2	0	1	2	2																2
383	1	48	2	2	30	260	7800	1	50	1	1	1	2	2	1	0	2	1	2																1	2	0	0	0	0	0	0	0	0	0	0	0	0	0
384	1	33	2	1	15	200	3000	2	0	2	1	1	0	2	2	3	1	2	2																2
385	1	82	2	2	64	208	13312	2	0	1	1	1	7	2	1	0	1	1	2																2
386	1	31	2	2	13	208	2704	1	30	1	1	1	0	2	1	4	1	2	2																2
387	1	71	2	1	53	364	19292	2	0	1	1	1	3	2	2	0	2	1	2																2
388	1	58	2	2	40	200	8000	2	0	1	1	1	4	2	1	0	1	2	2																2
389	1	30	2	2	12	260	3120	2	0	1	1	1	3	2	1	0	2	1	2																2
390	1	61	2	2	43	520	22360	2	0	1	1	1	2	2	1	0	1	1	2																2
391	1	59	2	1	41	52	2132	2	0	1	1	1	3	2	2	0	2	1	2																2
392	1	60	2	1	42	208	8736	2	0	1	1	1	3	2	2	0	2	1	2																2
393	1	52	2	2	34	104	3536	1	20	1	1	1	2	2	1	0	1	1	2																2
394	1	24	2	2	6	208	1248	1	50	1	1	1	1	2	1	0	1	2	2																2
395	1	30	2	2	12	260	3120	1	40	1	1	1	2	2	2	0	1	2	2																2
396	1	62	2	1	44	364	16016	2	0	1	1	2	8	3	2	0	2	2	1	10	0	0	0	0	0	0	0	0	0	0	0	0	0	0	2
397	1	57	2	2	39	728	28392	1	25	1	2	2	4	2	2	2	1	2	2																2
398	1	61	2	2	43	280	12040	2	0	1	1	1	4	2	1	0	2	2	2																2
399	1	57	2	2	39	312	12168	1	10	1	2	1	4	2	2	0	1	2	2																2
400	1	22	2	1	4	52	208	1	10	2	1	1	1	2	2	5	1	2	2																2
401	1	67	2	2	49	100	4900	2	0	1	1	2	2	2	2	0	1	1	1	0	1	36	0	0	0	0	0	0	1	36	0	0	0	0	2
402	1	46	1	1	30	20	600	1	30	2	2	1	2	2	1	1	1	1	2																2
403	1	48	1	1	40	500	20000	1	10	2	1	1	3	2	2	1	1	2	2																1	1	0	0	0	0	0	0	0	0	0	0	0	0	0
404	1	34	1	1	25	500	12500	1	50	1	1	1	3	3	2	0	1	2	2																2
405	1	52	1	2	17	196	3332	1	95	1	2	1	4	2	2	0	2	2	2																2
406	1	60	1	2	5	60	300	1	100	1	2	2	3	2	2	0	1	2	2																2
407	2	23	1	1	8	900	7200	1	30	1	2	1	3	2	2	0	2	2	2																2
408	1	47	1	2	27	34	918	1	10	2	1	1	2	2	1	0	1	2	2																2
409	1	69	1	1	40	45	1800	1	80	1	1	1	2	2	1	0	1	1	2																2
410	1	58	2	1	40	364	14560	2	0	1	1	2	2	2	1	0	1	1	2																2
411	1	64	2	2	46	156	7176	2	0	1	1	1	2	2	2	0	1	2	2																2
412	1	69	2	1	51	364	18564	2	0	1	1	2	4	2	2	1	1	2	2																2
413	1	65	2	1	47	312	14664	2	0	1	1	1	3	2	2	0	2	1	2																2
414	1	41	2	1	23	80	1840	2	0	1	1	1	3	2	1	0	2	1	2																2
415	1	37	2	2	19	250	4750	2	0	1	1	1	2	2	2	0	2	2	2																2
416	1	30	2	2	12	260	3120	1		1	1	1	3	2	1	1	1	2	2																2
417	1	49	2	2	31	104	3224	1	15	1	1	1	3	2	1	2	1	1	2																2
418	1	33	2	2	15	156	2340	1	100	2	1	1	3	2	1	3	1	2	2																1	1	0	0	0	0	0	0	0	0	0	0	0	0	0
419	1	41	1	1	25	500	12500	1	40	2	1	1	4	2	2	4	1	2	2																1	1	0	0	0	0	0	0	0	0	0	0	0	0	0
420	1	34	1	1	15	26	390	1	15	2	1	1	3	2	2	1	2	2	2																2
421	1	53	1	2	45	26	1170	1	70	2	2	1	3	2	2	0	2	2	2																2
422	1	73	2	2	55	546	30030	2	0	1	1	1	2	2	1	0	1	1	2																2
423	1	25	2	2	7	104	728	2	0	2	1	2	3	2	1	1	2	2	2																2
424	1	35	2	1	17	156	2652	2	0	1	1	1	1	2	2	5	1	2	2																2
425	1	36	2	2	18	140	2520	1	50	1	1	1	2	2	1	1	1	2	2																2
426	1	78	2	2	60	156	9360	1	70	1	1	2	3	2	2	0	2	1	2																1	5	0	0	0	0	1	56	1	56	1	56	0	0	0
427	1	31	2	2	13	260	3380	1	10	1	1	1	3	2	1	0	1	2	2																2
428	1	33	2	1	15	260	3900	1	5	1	1	1	3	2	2	6	2	2	2																2
429	1	47	1	1	20	100	2000	1	20	2	1	1	3	2	2	0	2	1	2																1	5	0	0	0	0	0	0	0	0	0	0	0	0	0
430	1	71	1	1	60	225	13500	1	20	2	1	1	3	2	1	0	2	1	2																2
431	1	54	1	2	0	90	0	1	90	2	1	1	5	2	1	0	1	2	1	10	0	0	0	0	0	0	0	0	0	0	0	0	0	0	2
432	1	41	1	1	35	936	32760	1	75	2	1	1	4	3	2	1	2	2	2																2
433	2	42	1	2	5	200	1000	1	20	1	1	1	4	2	1	1	2	2	2																2
434	2	54	1	1	40	80	3200	2	0	2	1	1	3	2	2	2	1	1	2																2
435	1	41	1	1	25	45	1125	1	25	2	1	1	1	2	2	3	1	2	2																2
436	1	39	1	1	20	52	1040	2	0	1	1	1	1	2	1	2	2	2	2																2
437	1	45	1	1	40	75	3000	1	20	2	1	1	4	2	2	2	2	2	2																2
438	1	43	1	2	20	176	3520	1	15	1	1	1	3	2	1	4	1	2	2																2
439	1	42	1	1	20	312	6240	1	50	2	2	1	3	2	1	1	1	1	2																2
440	1	35	1	1	10	40	400	1	20	2	2	1	6	2	1	2	1	2	2																2
441	1	41	1	2	11	240	2640	1	50	2	1	1	2	2	2	3	2	2	2																1	10	0	0	0	0	0	0	0	0	0	0	0	0	0
442	1	45	1	1	5	120	600	1	15	2	1	1	3	2	1	4	2	2	2																2
443	1	45	1	1	30	40	1200	1	5	2	1	1	3	2	2	1	1	1	2																2
444	1	21	2	1	3	250	750	1	50	1	1	1	1	2	1	2	2	2	2																2
445	1	43	2	2	25	104	2600	1	20	1	1	1	4	2	1	1	2	2	2																2
446	1	26	2	2	8	208	1664	1	20	1	1	1	3	2	2	3	2	2	2																2
447	1	61	2	1	43	312	13416	1	5	1	1	1	3	2	2	2	1	1	2																2
448	1	59	2	2	41	520	21320	1	10	1	1	1	3	2	2	0	2	2	2																2
449	1	54	2	1	36	312	11232	2	0	1	1	1	3	2	2	0	2	1	2																2
450	1	37	2	2	19	208	3952	1	80	1	1	1	3	2	1	1	1	1	2																2
451	1	58	2	2	40	260	10400	1	5	1	1	1	3	2	2	1	1	1	2																2
452	1	56	2	1	38	208	7904	1	40	1	1	1	2	2	2	2	2	1	2																2
453	1	47	2	2	29	160	4640	1	95	2	1	1	4	2	1	1	1	1	2																2
454	1	65	2	1	47	156	7332	1	25	1	1	1	2	2	2	2	1	1	2																2
455	1	59	2	2	41	156	6396	1	25	1	1	1	2	2	2	0	2	1	2																2
456	2	52	2	1	34	260	8840	1	5	1	1	2	1	2	2	0	1	2	2																1	1	0	0	0	0	0	0	0	0	0	0	0	0	0
457	1	55	2	1	37	520	19240	1	30	1	1	2	8	2	1	1	1	2	1	10	0	0	0	0	0	0	0	0	0	0	0	0	0	0	2
458	1	54	2	2	36	520	18720	1	30	1	1	1	8	2	2	1	2	2	2																2
459	1	40	2	2	22	120	2640	1	5	1	1	1	4	2	1	0	2	2	2																2
460	1	35	2	2	17	240	4080	1	10	1	1	1	2	2	1	1	2	2	2																2
461	1	67	2	2	49	120	5880	2	0	1	1	1	3	2	1	0	2	2	2																2
462	1	74	2	2	56	52	2912	1	25	1	1	1	8	2	1	0	1	2	2																2
463	1	68	2	1	50	60	3000	1	20	1	1	2	3	2	2	0	1	2	1	10	0	0	0	0	0	0	0	0	0	0	0	0	0	0	2
464	1	36	2	2	18	208	3744	2	0	1	1	1	1	2	2	2	2	2	2																2
465	1	48	2	1	30	52	1560	1	5	1	1	1	4	2	2	2	2	1	2																2
466	1	39	2	2	21	520	10920	1	75	1	1	1	3	2	1	1	1	1	2																2
467	1	44	2	2	26	208	5408	1	5	1	1	1	3	2	1	1	2	2	2																2
468	1	39	2	1	21	520	10920	1	10	1	1	1	3	2	1	0	1	2	2																2
469	1	21	2	2	3	156	468	1	70	2	1	1	1	2	1	0	2	2	2																2
470	1	49	2	2	31	150	4650	2	0	2	1	1	3	2	2	0	2	2	2																2
471	1	51	2	1	33	35	1155	2	0	1	1	1	1	2	1	1	2	2	1	10	0	0	0	0	0	0	0	0	0	0	0	0	0	0	2
472	2	64	2	2	46	208	9568	1	30	1	1	1	2	2	2	2	2	1	2																2
473	1	36	2	1	18	100	1800	2	0	1	1	1	7	2	2	0	2	2	2																2
474	1	67	2	2	49	250	12250	2	0	1	1	1	8	2	1	0	1	1	1	0	1	64	0	0	0	0	0	0	1	64	0	0	0	0	2
475	1	42	2	2	24	260	6240	1	50	1	1	1	3	2	1	1	1	1	2																2
476	1	43	2	1	25	520	13000	1	5	1	1	1	3	2	1	5	2	2	2																2
477	1	37	2	2	60	156	9360	1	50	1	1	1	4	2	1	1	2	2	2																2
478	1	66	2	1	48	260	12480	1	30	1	1	2	3	3	2	1	1	1	2																2
479	1	32	1	2	20	230	4600	1	5	1	1	1	4	2	2	3	2	2	2																2
480	2	72	1	1	67	80	5360	2	0	2	2	1	2	2	2	0	2	1	2																2
481	1	52	1	1	40	40	1600	1	20	2	1	1	3	2	2	0	2	1	2																2
482	1	52	1	2	22	260	5720	1	30	2	1	1	3	2	1	1	1	1	2																2
483	1	47	1	1	34	240	8160	1	60	2	2	1	2	2	1	3	1	1	2																2
484	1	63	2	1	45	364	16380	2	0	1	1	2	2	2	2	0	2	2	2																1	10	0	0	0	0	0	0	0	0	0	0	0	0	0
485	1	66	2	2	48	150	7200	2	0	1	1	1	3	2	1	0	2	1	2																2
486	1	34	2	2	16	416	6656	1	50	1	1	1	3	2	2	6	2	2	2																2
487	1	70	2	1	52	260	13520	2	0	1	1	1	4	2	2	0	1	1	2																1	10	0	0	0	0	0	0	0	0	0	0	0	0	0
488	1	68	2	2	50	312	15600	1	5	1	1	1	4	2	2	0	2	1	2																2
489	1	65	2	1	47	100	4700	2	0	1	1	1	3	2	2	1	2	2	2																2
490	1	63	2	1	45	30	1350	1	50	1	2	1	3	2	2	3	1	1	2																2
491	1	55	2	2	37	156	5772	2	0	1	1	1	3	2	1	0	2	2	2																2
492	1	45	1	1	40	200	8000	1	30	2	1	1	7	2	2	0	2	2	1	10	0	0	0	0	0	0	0	0	0	0	0	0	0	0	2
493	1	46	1	1	36	160	5760	1	30	2	1	1	4	2	2	3	1	1	2																2
494	1	28	1	1	18	520	9360	1	70	2	1	1	8	2	1	12	1	2	2																2
495	1	48	1	1	10	400	4000	1	70	1	1	1	2	2	1	1	2	2	2																2
496	1	62	1	1	40	40	1600	1	50	1	1	1	2	2	1	0	1	1	2																2
497	1	29	1	2	18	20	360	1	80	2	2	1	4	2	1	9	2	2	2																2
498	1	34	1	1	20	150	3000	1	20	2	1	1	8	2	2	4	2	2	2																2
499	1	43	1	2	28	1040	29120	1	20	2	1	1	3	2	1	5	2	2	2																2
500	1	69	1	1	57	156	8892	1	100	2	1	1	4	2	2	0	2	1	2																1	0	0	0	0	0	1	16	1	16	1	16	0	0	0
501	1	31	1	2	3	40	120	1	30	2	2	1	5	2	2	2	2	2	2																2
502	1	30	1	1	20	10	200	1	25	2	1	1	3	2	1	2	2	2	2																2
503	1	31	1	1	25	288	7200	1	80	2	2	1	3	2	2	6	2	2	2																2
504	1	27	1	1	20	416	8320	1	50	2	2	1	1	2	2	5	2	2	2																2
505	1	27	1	2	4	2	8	1	100	1	2	1	3	2	1	0	2	2	2																2
506	1	43	1	2	25	156	3900	2	0	1	2	1	3	2	2	0	1	2	2																2
507	1	72	1	2	54	102	5508	1		2	2	1	1	2	2	0	1	1	2																2
508	1	68	1	2	25	26	650	2	0	2	1	1	2	2	2	0	1	1	2																2
509	1	52	2	1	34	364	12376	1	50	1	1	1	3	2	1	1	2	2	1	10	0	0	0	0	0	0	0	0	0	0	0	0	0	0	2
510	1	42	2	2	24	156	3744	2	0	1	1	1	5	2	1	0	2	2	2																2
511	1	63	2	2	45	100	4500	1	20	1	1	1	2	2	1	1	1	1	2																1	4	0	0	0	0	0	0	0	0	0	0	0	0	0
512	1	36	2	2	18	520	9360	1	20	1	1	1	3	3	1	0	1	1	2																2
513	1	57	2	1	39	200	7800	1	10	1	1	1	3	2	1	1	2	1	1	10	0	0	0	0	0	0	0	0	0	0	0	0	0	0	2
514	1	68	2	1	50	52	2600	2	0	1	1	2	3	3	2	0	1	2	2																1	0	0	0	0	0	1	49	1	49	1	49	0	0	0
515	1	66	2	2	48	364	17472	2	0	1	1	2	3	3	1	0	2	2	2																2
516	1	88	2	2	70	104	7280	1	100	2	1	1	6	2	2	0	1	1	1	0	0	0	1	144	0	0	1	144	1	144	0	0	0	0	2
517	1	63	2	2	45	104	4680	1	10	1	1	1	6	3	1	1	1	2	2																2
518	1	47	2	2	29	156	4524	2	0	1	1	1	3	2	1	0	1	1	2																2
519	1	31	2	2	13	728	9464	2	0	1	1	1	3	2	2	2	2	2	2																2
520	1	59	2	2	41	260	10660	2	0	1	1	1	3	2	2	0	2	1	2																2
521	1	69	2	1	51	416	21216	1	30	1	1	1	2	2	1	0	1	1	2																2
522	1	29	2	2	11	364	4004	2	0	2	1	1	7	2	1	3	1	2	2																2
523	1	62	2	2	44	104	4576	2	0	1	1	1	2	2	1	0	2	1	2																2
524	1	64	2	2	46	156	7176	1	15	1	1	1	4	2	2	2	2	2	2																2
525	1	62	2	2	44	180	7920	2	0	2	1	1	3	2	2	0	2	1	2																2
526	1	76	2	2	58	78	4524	2	0	1	1	1	2	2	1	0	1	1	2																2
527	1	74	2	1	56	300	16800	2	0	2	2	1	2	2	1	0	2	1	2																2
528	1	23	2	2	5	180	900	1	20	2	1	1	1	2	2	0	2	2	2																2
529	1	56	2	2	38	144	5472	2	0	1	1	1	2	2	2	0	2	1	2																2
530	1	59	2	1	41	260	10660	1	10	1	1	2	3	2	2	0	2	2	2																1	4	0	0	0	0	0	0	0	0	0	0	0	0	0
531	1	35	2	2	17	288	4896	1	80	1	1	2	1	2	2	1	1	2	2																2
532	2	63	2	2	45	72	3240	1	75	2	1	1	2	2	2	0	1	2	2																2
533	1	43	2	2	25	96	2400	1	50	1	1	1	3	2	1	1	1	1	2																1	0	0	0	0	0	1	16	1	16	1	16	0	0	0
534	1	42	2	2	24	104	2496	2	0	1	1	1	2	2	1	10	2	2	2																2
535	1	49	2	2	31	104	3224	1	10	1	1	1	3	2	1	0	1	1	1	5	0	0	0	0	0	0	0	0	0	0	0	0	0	0	2
536	1	72	2	2	54	182	9828	1	10	1	1	1	3	2	2	1	2	2	2																2
537	2	76	2	2	58	20	1160	2	0	1	1	1	3	2	2	0	2	2	2																2
538	2	66	1	1	8	135	1080	2	0	1	2	1	2	2	2	1	1	1	2																2
539	1	61	1	1	48	234	11232	1	70	2	1	1	2	3	2	2	1	2	2																2
540	1	34	2	2	16	364	5824	1	85	1	1	1	2	2	2	1	2	2	2																2
541	2	76	2	2	58	260	15080	2	0	1	1	1	3	2	1	0	2	1	2																2
542	1	45	2	1	27	104	2808	1	15	1	1	2	3	2	1	1	1	1	2																2
543	1	62	2	2	44	182	8008	1	10	1	1	2	3	2	2	0	2	1	2																2
544	1	68	2	1	50	260	13000	2	0	1	1	1	4	2	1	2	1	1	2																2
545	1	38	2	2	20	520	10400	1	20	1	1	1	3	2	1	0	2	2	2																2
546	2	79	2	1	61	208	12688	1	10	1	1	1	3	2	2	0	1	1	2																1	0	0	0	1	36	0	0	1	36	1	36	0	0	0
547	1	43	1	1	33	60	1980	2	0	2	1	1	5	2	1	2	1	1	2																2
548	1	36	1	2	1	135	135	2	0	1	1	1	2	2	1	0	1	1	2																2
549	1	46	1	2	2	104	208	1	30	1	1	1	8	2	2	0	2	2	2																2
550	1	50	1	2	46	520	23920	1	80	2	1	1	3	2	2	6	2	1	2																2
551	1	54	2	2	36	832	29952	1	70	2	1	2	4	2	2	2	2	2	2																1	0	1	9	0	0	0	0	0	0	1	9	0	0	0
552	1	54	2	1	36	728	26208	1	30	1	1	1	5	3	2	1	1	1	2																2
553	1	60	2	1	42	208	8736	1	40	1	1	2	2	2	1	1	2	1	2																2
554	2	48	2	2	30	120	3600	1	10	1	1	1	3	3	2	2	1	1	2																2
555	1	60	2	2	42	160	6720	1	25	1	1	1	2	2	1	0	1	2	2																2
556	1	78	2	1	60	300	18000	1	100	1	1	1	4	2	1	2	1	1	2																2
557	1	73	2	2	55	156	8580	2	0	2	1	2	2	2	1	0	1	1	2																2
558	1	61	2	2	43	2000	86000	1	20	1	1	1	3	2	1	0	1	2	2																2
559	1	74	1	1	60	12	720	1	100	2	1	2	8	2	2	10	1	2	1	10	0	0	0	0	0	0	0	0	0	0	0	0	0	0	2
560	1	38	1	1	20	260	5200	1	50	2	1	1	3	2	2	10	2	2	2																1	1	0	0	0	0	0	0	0	0	0	0	0	0	0
561	1	35	1	1	21	156	3276	1	30	2	2	1	3	2	1	4	2	2	2																1	1	0	0	0	0	0	0	0	0	0	0	0	0	0
562	1	67	2	1	49	364	17836	2	0	1	1	2	2	2	1	4	1	1	2																2
563	1	38	2	2	20	208	4160	1	20	1	1	1	2	2	1	1	2	2	2																2
564	1	39	2	1	21	200	4200	2	0	1	1	1	2	2	1	4	1	2	2																2
565	1	59	2	2	41	122.5	5022.5	2	0	1	1	1	4	2	1	0	2	2	2																2
566	1	32	2	2	14	100	1400	2	0	2	1	1	6	2	1	2	2	2	2																2
567	2	34	2	2	16	67.5	1080	2	0	1	2	1	2	2	1	0	1	2	2																2
568	1	65	2	2	47	104	4888	2	0	1	1	1	3	2	2	3	2	1	2																2
569	2	92	2	2	74	26	1924	2	0	1	1	1	2	2	2	0	2	1	2																2
570	2	61	2	2	43	240	10320	2	0	1	1	1	2	2	1	0	2	1	2																1	4	0	0	0	0	0	0	0	0	0	0	0	0	0
571	2	62	1	2	44	65	2860	1	20	1	2	1	3	2	1	0	1	1	2																2
572	1	54	1	1	36	120	4320	1	60	2	1	1	3	2	1	0	1	2	2																2
573	1	58	1	1	30	120	3600	2	0	1	1	1	3	2	1	1	2	2	1	5	0	0	0	0	0	0	0	0	0	0	0	0	0	0	2
574	2	65	2	2	47	100	4700	2	0	1	2	1	3	2	2	0	1	2	2																2
575	1	52	2	1	34	104	3536	2	0	1	1	1	3	2	1	0	1	1	2																2
576	1	71	2	2	53	364	19292	2	0	2	1	2	2	2	2	0	1	1	2																2
577	1	33	2	2	15	260	3900	1	50	1	1	1	5	2	2	1	2	2	1	3	0	0	0	0	0	0	0	0	0	0	0	0	0	0	2
578	1	37	2	1	19	40	760	1	20	1	1	1	4	2	1	2	1	2	2																2
579	1	76	2	1	58	2184	126672	2	0	2	1	2	2	2	2	0	1	2	2																2
580	1	76	2	1	58	100	5800	2	0	1	1	1	2	2	2	2	1	1	2																2
581	1	39	2	2	21	208	4368	2	0	1	1	1	3	2	1	0	2	2	2																2
582	1	41	2	2	23	180	4140	1	10	1	1	1	2	2	1	0	2	1	2																2
583	2	28	1	1	7	160	1120	1	30	2	1	1	2	2	1	5	2	2	2																1	0	0	0	0	0	0	0	0	0	0	0	0	0	1
584	1	33	1	1	20	30	600	1	25	2	1	1	3	2	2	10	2	2	2																2
585	1	33	2	2	15	90	1350	1	10	2	2	1	6	2	1	0	1	2	2																2
586	1	33	2	1	15	60	900	1	80	1	1	1	7	2	2	1	2	2	2																2
587	2	81	2	1	63	260	16380	1	50	1	1	2	4	2	2	0	2	1	2																2
588	2	62	2	2	44	15	660	2	0	1	1	1	8	2	2	2	1	1	2																2
589	2	72	2	2	54	364	19656	1	50	1	1	1	2	2	1	0	1	1	2																2
590	1	54	1	2	30	312	9360	1	20	1	2	1	2	2	1	3	1	2	2																1	10	0	0	0	0	0	0	0	0	0	0	0	0	0
591	1	46	1	1	5	120	600	1	50	1	1	1	1	3	1	1	2	2	2																2
592	1	63	1	1	10	20	200	1	100	1	1	1	4	2	2	2	2	2	2																2
593	1	51	1	2	8	260	2080	1	25	1	1	1	5	2	2	1	1	2	2																2
594	1	23	1	1	8	90	720	1	70	2	2	1	1	2	1	6	1	2	2																2
595	1	75	1	2	70	350	24500	2	0	1	1	1	2	2	2	1	1	2	2																1	0	0	0	0	0	1	9	1	9	1	9	0	0	0
596	1	57	1	1	30	204	6120	1	100	2	2	2	3	2	1	2	2	1	2																2
597	1	23	1	1	13	144	1872	1	100	2	2	1	1	2	1	3	2	2	2																2
598	1	36	1	2	10	45	450	1	90	2	1	1	3	2	2	2	2	2	2																2
599	1	45	1	2	15	1750	26250	1	10	1	1	1	3	3	1	0	1	2	2																2
600	1	30	1	2	25	260	6500	1	40	1	1	1	2	2	1	3	2	2	2																2
601	1	32	1	2	3	450	1350	1	50	2	2	1	2	2	2	2	2	2	2																2
602	1	61	1	1	20	208	4160	1	50	1	1	1	2	2	2	0	2	1	2																2
603	1	53	1	2	10	250	2500	1	70	2	1	1	7	2	1	2	2	2	2																2
604	1	60	1	1	40	260	10400	1	20	1	1	1	2	2	1	0	1	2	2																2
605	1	62	1	1	55	156	8580	1	10	2	2	1	4	3	2	0	2	2	2																2
606	1	46	1	1	20	208	4160	1	30	2	1	1	8	3	1	3	1	2	2																2
607	1	49	1	1	15	104	1560	1	5	1	1	1	2	2	2	1	2	2	2																2
608	1	51	1	1	40	52	2080	2	0	2	1	1	8	3	1	1	2	2	2																2
609	1	39	1	2	20	80	1600	2	0	1	1	1	2	2	1	2	1	1	2																2
610	1	39	1	1	10	260	2600	1	5	2	2	2	3	3	2	0	2	2	2																2
611	1	48	1	1	30	280	8400	2	0	2	1	1	3	2	2	2	2	1	2																1	0	1	9	0	0	0	0	0	0	1	9	0	0	0
612	1	48	1	1	36	520	18720	1	40	2	1	1	2	2	1	12	2	1	2																2
613	1	61	1	2	46	156	7176	2	0	1	1	1	2	2	1	0	2	1	2																2
614	2	74	1	1	10	120	1200	1	90	2	2	1	2	3	1	2	1	1	2																2
615	1	46	1	1	30	150	4500	1	90	2	1	1	3	3	1	12	1	1	2																1	10	0	0	0	0	0	0	0	0	0	0	0	0	0
616	1	44	1	1	60	160	9600	1	10	2	1	1	5	2	2	3	2	2	2																2
617	1	66	1	1	60	1040	62400	2	0	2	1	1	3	3	2	0	2	1	1	5	0	0	0	0	0	0	0	0	0	0	0	0	0	0	2
618	1	62	2	2	44	320	14080	1	40	2	1	1	3	2	1	0	2	2	2																2
619	1	72	1	1	54	130	7020	2	0	1	1	1	4	3	1	0	2	1	2																2
620	1	37	2	2	19	230	4370	1	10	1	2	1	5	2	2	0	2	2	2																2
621	1	51	2	1	33	250	8250	1	10	1	1	1	4	2	1	1	1	2	2																2
622	1	62	2	2	44	104	4576	2	0	1	1	1	4	2	1	0	1	2	2																2
623	1	34	2	2	16	104	1664	2	0	1	1	1	2	2	1	0	1	2	2																2
624	1	70	2	1	52	200	10400	2	0	1	1	2	2	3	2	0	1	1	1	10	0	0	0	0	0	0	0	0	0	0	0	0	0	0	2
625	1	59	2	2	41	156	6396	2	0	1	1	1	2	2	1	0	2	1	2																2
626	1	49	2	1	31	364	11284	1	50	1	1	1	3	2	2	5	1	2	1	10	0	0	0	0	0	0	0	0	0	0	0	0	0	0	1	0	1		0	0	0	0	0	0	1		0	0	0
627	1	58	2	1	30	80	2400	1	20	1	1	1	6	2	1	3	2	1	2																2
628	1	31	2	2	13	120	1560	2	0	1	1	1	1	2	1	2	2	2	2																2
629	1	47	2	2	29	208	6032	1	10	1	1	1	2	2	1	0	1	2	2																2
630	1	62	2	2	44	120	5280	2	0	1	1	1	4	2	1	0	1	2	1	4	0	0	0	0	0	0	0	0	0	0	0	0	0	0	2
631	1	32	2	2	14	312	4368	2	0	1	1	1	1	2	2	1	2	2	2																2
632	1	37	2	2	19	120	2280	2	0	1	1	1	2	2	1	1	1	2	2																2
633	1	69	2	2	51	48	2448	2	0	1	1	1	2	2	2	0	2	1	2																2
634	1	34	2	1	16	60	960	2	0	1	1	1	3	2	1	0	1	1	2																2
635	1	45	2	2	27	208	5616	2	0	1	1	1	3	2	1	1	1	1	2																2
636	1	26	2	2	8	141	1128	1	20	1	1	1	3	2	2	1	2	2	2																2
637	1	51	2	1	33	312	10296	2	0	1	1	1	1	2	2	6	2	2	2																2
638	1	46	2	2	28	312	8736	2	0	1	1	1	5	2	1	1	2	1	2																2
639	1	81	2	2	63	364	22932	2	0	1	1	1	3	2	1	0	1	1	2																2
640	1	54	2	1	36	130	4680	2	0	1	1	1	4	2	1	1	1	2	2																2
641	1	38	2	2	20	624	12480	1	50	1	1	1	7	2	1	3	2	2	2																2
642	1	39	2	2	21	104	2184	2	0	1	1	1	3	2	1	1	1	2	2																2
643	1	36	2	2	18	130	2340	2	0	1	1	1	1	2	2	1	2	2	2																2
644	1	26	2	1	8	364	2912	1	10	1	1	1	8	2	1	1	2	2	2																2
645	1	65	2	2	47	250	11750	2	0	1	1	1	5	2	1	0	1	2	2																2
646	1	83	2	1	65	156	10140	2	0	1	1	1	4	3	2	0	1	1	2																1	0	1	16	0	0	0	0	0	0	1	16	0	0	0
647	1	43	2	2	25	104	2600	2	0	1	1	1	1	3	1	2	1	2	2																2
648	1	45	2	2	27	208	5616	1	20	1	1	1	4	2	1	1	1	2	2																2
649	1	64	2	2	46	192	8832	2	0	1	1	1	2	2	1	0	2	1	2																2
650	1	50	2	2	32	624	19968	2	0	1	1	1	1	2	2	1	1	2	2																2
651	1	43	2	2	25	260	6500	2	0	1	1	1	2	2	1	0	2	1	2																2
652	1	56	2	2	38	364	13832	1	50	2	1	1	4	2	2	1	2	1	2																2
653	2	77	2	1	59	300	17700	2	0	1	1	1	2	2	2	1	2	1	2																2
654	1	57	2	1	39	150	5850	1	5	1	1	1	8	3	2	1	1	2	2																2
655	1	66	2	1	48	416	19968	2	0	1	1	1	3	2	2	0	1	2	2																2
656	1	62	2	2	44	316	13904	2	0	1	1	1	3	2	1	1	2	1	2																2
657	1	67	2	1	49	459	22491	1	50	1	1	1	3	3	2	0	2	2	2																1	10	0	0	0	0	0	0	0	0	0	0	0	0	0
658	1	37	2	2	19	100	1900	2	0	1	1	1	3	2	1	1	2	1	2																2
659	2	53	2	2	35	160	5600	1	40	2	1	1	3	3	2	0	1	1	2																2
660	1	88	2	1	70	364	25480	1	50	1	1	2	4	2	2	0	2	1	2																2
661	2	69	2	1	51	294	14994	2	0	1	1	1	2	2	2	0	2	1	2																2
662	1	53	2	1	35	364	12740	2	0	1	2	1	4	3	1	1	1	1	2																2
663	1	64	2	2	46	312	14352	2	0	1	1	1	3	2	2	0	1	1	2																2
664	1	23	2	2	5	150	750	1	90	2	1	1	3	2	1	2	2	2	2																2
665	1	45	2	1	27	120	3240	1	50	2	1	1	3	2	2	1	1	1	2																2
666	1	62	2	1	44	300	13200	1	50	1	2	1	7	2	2	1	2	2	2																2
667	1	31	2	2	13	260	3380	1	100	1	1	1	1	2	2	0	2	2	2																2
668	1	59	2	1	41	150	6150	1	70	1	1	1	2	3	1	12	1	2	1	10	0	0	0	0	0	0	0	0	0	0	0	0	0	0	2
669	2	39	2	1	21	280	5880	1	20	1	1	1	3	2	2	2	2	2	2																2
670	1	38	2	2	20	90	1800	1	10	1	2	2	8	2	1	3	1	2	2																2
671	2	35	1	1	10	156	1560	1	20	2	2	1	3	2	1	2	1	2	2																2
672	1	53	1	1	15	120	1800	2	0	2	1	1	3	2	2	1	2	2	2																2
673	1	68	2	1	50	364	18200	2	0	1	1	1	3	2	2	0	2	2	2																2
674	1	88	2	2	70	130	9100	2	0	1	1	2	3	2	1	0	2	1	2																2
675	1	53	2	2	35	520	18200	2	0	1	1	1	3	3	1	0	1	1	2																2
676	2	82	2	2	64	156	9984	2	0	1	1	1	4	2	2	0	1	1	2																2
677	2	69	2	2	51	350	17850	1	20	2	1	1	3	3	2	0	1	2	2																2
678	1	67	2	2	49	520	25480	2	0	1	1	1	3	3	2	0	2	1	2																2
679	1	44	2	2	26	240	6240	1	20	1	1	1	2	3	2	0	2	2	2																2
680	2	33	2	1	15	160	2400	1	5	1	1	1	8	2	1	0	2	2	2																2
681	1	39	2	1	21	208	4368	1	10	1	1	1	3	2	1	1	2	1	1	10	0	0	0	0	0	0	0	0	0	0	0	0	0	0	2
682	1	46	2	1	28	156	4368	1	20	1	1	1	2	3	1	5	1	2	2																1	2	0	0	0	0	0	0	0	0	0	0	0	0	0
683	1	53	2	2	35	14	490	2	0	2	1	1	3	3	1	0	1	2	2																2
684	2	66	2	1	48	312	14976	1	20	1	1	1	4	2	2	0	1	1	2																2
685	1	39	2	1	21	104	2184	1	70	1	1	1	4	2	2	1	2	2	2																2
686	1	39	1	2	12	160	1920	1	50	2	1	1	3	3	2	2	1	2	2																2
687	1	39	1	2	33	24	792	1	50	2	1	1	7	3	2	2	1	2	2																2
688	1	69	1	1	69	50	3450	1	20	1	1	1	1	3	2	0	2	2	1	10	0	0	0	0	0	0	0	0	0	0	0	0	0	0	2
689	1	68	1	2	40	90	3600	1	100	1	2	1	5	2	1	0	2	2	2																2
690	1	62	1	1	44	260	11440	1	40	2	1	1	8	3	2	0	2	2	2																2
691	2	54	1	1	36	364	13104	1	75	1	1	1	8	3	1	5	1	1	2																2
692	2	47	1	1	29	350	10150	2	0	1	1	1	2	3	1	3	2	1	1	5	0	0	0	0	0	0	0	0	0	0	0	0	0	0	2
693	2	81	1	1	63	208	13104	2	0	1	1	2	3	2	1	0	1	1	2																2
694	1	30	1	2	12	60	720	1	5	1	2	1	4	3	2	2	2	2	2																2
695	1	60	1	1	42	52	2184	1	80	1	1	1	2	3	2	12	1	1	1	5	0	0	0	0	0	0	0	0	0	0	0	0	0	0	2
696	1	48	1	2	30	260	7800	2	0	1	2	1	3	3	2	3	2	1	2																2
697	1	67	1	1	49	260	12740	1	10	2	1	1	3	2	1	0	2	1	2																1	5	0	0	0	0	0	0	0	0	0	0	0	0	0
698	2	69	1	1	51	520	26520	1	50	1	1	1	8	2	1	0	1	1	2																2
699	1	38	1	1	20	260	5200	1	30	2	1	1	7	2	1	3	2	2	2																2
700	1	35	2	2	17	250	4250	1	20	1	1	1	7	2	1	2	1	2	2																2
701	1	62	2	1	44	156	6864	1	75	1	1	1	1	2	2	0	1	2	2																2
702	1	70	1	2	52	2800	145600	1	100	1	1	2	3	3	2	0	2	1	2																2
703	1	70	1	1	50	2800	140000	1	100	1	1	2	3	3	2	0	1	1	1	10	0	0	0	0	0	0	0	0	0	0	0	0	0	0	2
704	1	28	1	1	24	1040	24960	1	20	2	2	1	3	3	2	6	2	2	2																2
705	1	42	1	2	1	26	26	1	100	1	1	1	3	2	1	1	2	2	2																2
706	1	63	1	2	25	315	7875	1	10	2	1	1	3	2	1	2	1	2	2																2
707	1	51	1	1	35	364	12740	1	90	2	2	1	3	3	2	5	1	2	2																2
708	1	31	1	2	21	252	5292	1	5	1	1	1	3	2	2	2	2	2	2																2
709	1	34	2	2	16	104	1664	2	0	1	1	1	3	2	1	1	2	2	2																2
710	1	68	2	2	50	78	3900	1	100	1	1	2	3	2	1	0	2	2	2																1	5	0	0	0	0	0	0	0	0	0	0	0	0	0
711	1	57	2	2	39	312	12168	1	80	1	1	2	3	2	2	12	1	1	2																2
712	1	27	2	2	9	520	4680	1	70	1	1	1	2	2	2	0	1	2	2																2
713	1	48	2	2	30	120	3600	1	25	1	1	1	2	3	1	2	1	1	1	3	0	0	0	0	0	0	0	0	0	0	0	0	0	0	1	3	0	0	0	0	0	0	0	0	0	0	0	0	0
714	1	68	1	2	4	36	144	1	20	1	2	1	4	2	2	0	1	1	2																2
715	1	49	1	1	43	1040	44720	1	100	2	2	1	4	2	2	12	2	1	2																2
716	1	60	1	2	15	120	1800	1	50	1	1	2	4	2	1	3	2	2	2																1	2	0	0	0	0	0	0	0	0	0	0	0	0	0
717	1	40	1	1	2	280	560	1	90	1	2	1	1	3	2	1	1	2	2																2
718	1	66	1	2	2	20	40	1	100	1	1	1	2	2	2	0	2	2	2																2
719	1	26	1	2	6	160	960	1	50	2	1	1	3	3	1	2	2	2	2																2
720	1	36	1	2	10	225	2250	1	70	1	2	1	5	2	1	4	1	2	2																2
721	1	41	1	2	3	312	936	2	0	2	1	2	2	3	1	1	2	2	2																2
722	1	73	1	1	60	520	31200	1	50	1	1	1	3	2	2	2	2	1	1	5	0	0	0	0	0	0	0	0	0	0	0	0	0	0	2
723	1	60	1	1	35	360	12600	1	30	2	1	1	4	2	1	0	2	2	2																2
724	1	40	1	1	15	135	2025	1	60	2	2	1	4	2	1	1	1	1	2																1	1	0	0	0	0	0	0	0	0	0	0	0	0	0
725	1	34	1	2	20	250	5000	1	20	2	1	1	4	2	1	2	1	2	2																2
726	1	66	1	1	35	60	2100	1	80	2	1	1	3	2	1	5	2	1	2																2
727	1	40	1	1	30	130	3900	1	10	2	1	1	3	2	1	1	2	2	2																2
728	1	76	1	1	58	312	18096	1	50	1	2	1	2	2	2	0	2	1	1	12	0	0	0	0	0	0	0	0	0	0	0	0	0	0	2
729	1	42	1	2	42	364	15288	1	50	1	1	1	4	2	1	5	2	2	2																2
730	2	38	1	2	10	64	640	1	80	2	1	1	2	2	2	2	2	2	2																2
731	1	41	1	1	41	364	14924	1	50	1	1	1	4	3	2	5	2	2	2																2
732	1	45	1	1	35	1200	42000	1	100	1	2	1	4	3	2	1	1	2	2																2
733	1	33	1	1	10	104	1040	1	80	2	2	1	4	2	1	2	2	2	2																2
734	1	39	1	1	20	50	1000	1	15	2	1	1	5	3	1	6	2	2	2																2
735	2	74	1	1	60	208	12480	2	0	1	2	2	3	2	2	0	1	1	2																1	0	0	0	1	25	0	0	1	25	1	25	0	0	0
736	1	58	1	1	10	160	1600	1	80	1	1	1	2	3	1	1	2	2	2																2
737	1	26	1	2	26	26	676	1	100	2	2	1	4	2	1	2	2	2	2																2
738	1	50	2	2	32	39	1248	2	0	1	1	1	4	2	2	1	2	1	2																2
739	1	79	2	1	61	1560	95160	1	75	1	1	1	7	3	1	0	2	1	2																1	0	0	0	1	36	0	0	1	36	1	36	0	0	0
740	2	59	2	1	41	156	6396	2	0	1	1	1	2	2	1	1	1	1	1	0	1	9	0	0	0	0	0	0	1	9	0	0	0	0	2
741	1	27	2	1	9	60	540	1	25	1	1	1	4	2	2	2	2	2	2																2
742	1	50	2	2	32	208	6656	2	0	1	1	1	2	2	1	3	1	1	2																2
743	1	47	2	2	29	52	1508	1	100	1	1	1	2	3	2	0	2	2	2																2
744	1	62	2	1	44	130	5720	1	50	1	1	1	2	3	2	2	1	2	2																2
745	2	73	2	1	55	78	4290	2	0	1	1	1	2	2	1	0	1	1	2																2
746	1	57	2	2	39	156	6084	1	40	1	1	1	3	2	2	2	1	2	2																2
747	1	70	2	2	52	260	13520	2	0	1	1	1	5	2	1	0	2	1	2																1	0	1	49	0	0	0	0	0	0	1	49	0	0	0
748	1	33	2	1	15	100	1500	1	50	1	1	2	3	3	1	2	1	2	2																2
749	1	25	2	2	7	200	1400	2	0	1	1	1	3	3	2	3	2	2	2																2
750	1	29	2	2	11	156	1716	2	0	1	1	1	3	2	2	5	2	2	2																2
751	1	61	2	1	43	260	11180	2	0	1	1	2	3	2	1	1	1	1	2																1	10	0	0	0	0	0	0	0	0	0	0	0	0	0
752	2	71	2	2	53	260	13780	1	20	1	1	1	3	2	1	1	1	1	2																2
753	1	60	2	2	42	260	10920	2	0	1	1	1	3	2	2	2	2	2	2																2
754	1	39	1	2	3	15	45	1	10	1	1	1	8	2	1	1	1	2	2																2
755	1	33	1	1	5	350	1750	1	20	2	1	1	1	3	2	1	2	2	2																2
756	2	69	1	1	50	28	1400	1	25	1	1	1	4	3	2	1	2	1	1	0	0	0	0	0	0	0	0	0	0	0	0	0	1	60	2
757	1	47	1	2	47	80	3760	1	30	2	1	1	2	2	2	2	2	2	2																2
758	1	41	1	2	35	156	5460	1	30	1	2	1	4	2	2	4	2	2	2																2
759	2	74	1	2	30	52	1560	1	80	2	1	1	6	2	1	0	1	1	2																2
760	1	20	1	1	14	156	2184	1	25	2	2	2	1	2	1	3	1	2	2																2
761	1	51	1	1	33	240	7920	2	0	1	1	1	2	2	2	2	1	1	1	5	0	0	0	0	0	0	0	0	0	0	0	0	0	0	1	5	0	0	0	0	0	0	0	0	0	0	0	0	0
762	2	63	2	1	45	156	7020	2	0	2	1	2	4	3	2	0	1	1	2																1	4	0	0	0	0	0	0	0	0	0	0	0	0	0
763	1	51	2	2	33	520	17160	2	0	1	1	1	2	2	1	1	2	1	2																2
764	2	30	2	2	12	90	1080	1	10	1	1	1	3	2	1	2	2	2	2																2
765	1	68	2	1	50	250	12500	2	0	1	1	1	2	3	2	1	2	1	1	10	0	0	0	0	0	0	0	0	0	0	0	0	0	0	2
766	1	42	2	2	24	13.5	324	2	0	1	1	1	5	2	1	2	2	2	2																2
767	1	22	2	1	4	10	40	1	50	1	1	1	8	2	1	3	2	2	2																2
768	2	68	2	2	50	260	13000	2	0	1	1	1	5	3	2	0	2	1	2																2
769	1	67	2	2	49	312	15288	2	0	1	1	1	2	3	2	0	2	2	2																1	2	0	0	0	0	0	0	0	0	0	0	0	0	0
770	1	36	2	2	18	104	1872	1	100	1	1	1	2	2	1	2	1	1	2																2
771	2	71	2	2	53	182	9646	1	30	1	1	1	2	2	2	1	1	1	2																2
772	2	71	2	1	53	780	41340	1	100	1	1	1	3	3	1	0	2	2	2																2
773	2	66	2	2	48	936	44928	1	70	1	1	1	2	2	2	0	2	1	2																1	1	0	0	0	0	0	0	0	0	0	0	0	0	0
774	2	72	2	2	53	104	5512	2	0	1	1	2	4	2	2	0	1	1	2																2
775	1	63	2	2	45	200	9000	2	0	1	1	1	4	2	2	1	1	2	2																1	10	0	0	0	0	0	0	0	0	0	0	0	0	0
776	2	66	2	2	48	208	9984	2	0	1	1	1	3	3	2	1	1	2	2																1	4	1	16	0	0	0	0	0	0	1	16	0	0	0
777	1	67	2	1	49	80	3920	2	0	1	1	1	3	2	1	0	2	1	1	5	0	0	0	0	0	0	0	0	0	0	0	0	0	0	2
778	1	76	2	2	58	120	6960	2	0	2	1	1	3	2	2	0	2	1	2																2
779	1	56	2	1	38	156	5928	1	80	1	1	1	2	2	1	1	1	1	2																2
780	1	56	2	2	38	156	5928	2	0	1	1	1	3	2	1	1	2	2	2																2
781	1	60	2	2	42	192	8064	1	50	1	1	1	2	2	2	0	2	1	2																2
782	1	69	2	1	51	192	9792	1	50	1	1	1	2	2	2	0	1	1	1	10	0	0	0	0	1	42	1	42	1	42	0	0	0	0	2
783	2	71	2	2	53	350	18550	2	0	1	1	1	5	3	2	0	1	1	2																2
784	1	71	2	2	53	100	5300	2	0	1	1	1	2	2	2	0	1	1	2																2
785	1	61	2	2	43	96	4128	1	25	1	1	1	4	2	1	1	2	1	2																2
786	1	68	2	2	50	364	18200	2	0	1	1	1	8	2	1	0	1	1	2																2
787	1	48	2	2	30	728	21840	1	5	1	1	1	4	2	1	2	1	2	2																2
788	1	58	2	2	40	280	11200	2	0	1	1	1	2	3	1	0	1	1	2																2
789	1	43	2	2	25	35	875	1	100	1	1	1	5	3	2	0	1	2	2																2
790	1	32	2	2	14	250	3500	1	50	1	1	1	5	2	2	4	1	2	2																2
791	1	32	2	2	14	728	10192	2	0	1	1	1	3	2	2	2	2	2	2																2
792	1	62	2	1	44	26	1144	2	0	1	1	2	4	2	2	1	1	1	2																2
793	1	53	2	2	35	225	7875	1	80	1	1	1	5	3	1	4	1	2	2																2
794	1	52	2	2	34	156	5304	1	80	1	1	1	3	3	1	2	2	2	2																2
795	1	37	2	1	19	208	3952	1	50	1	1	1	4	3	1	4	1	2	2																2
796	1	34	1	1	5	90	450	2	0	1	1	1	3	2	1	1	1	2	2																2
797	1	50	1	1	40	312	12480	1	50	1	1	1	3	3	1	1	1	1	2																2
798	1	32	1	1	22	260	5720	1	25	2	1	1	4	3	1	2	2	2	2																2
799	1	46	1	2	40	60	2400	1	5	2	2	1	7	2	1	1	2	1	2																2
800	1	48	1	2	46	240	11040	1	25	2	1	1	4	3	2	0	1	2	2																2
801	1	62	1	1	60	1040	62400	1	10	2	2	2	4	3	2	2	1	1	2																1	0	1	25	0	0	0	0	0	0	1	25	1	16	0
802	1	31	1	2	13	104	1352	1	80	2	2	1	4	2	1	5	1	2	2																2
803	1	37	1	1	30	75	2250	1	10	2	1	1	4	2	1	3	1	2	2																2
804	2	63	2	2	45	72	3240	1	75	2	1	1	2	2	1	0	2	1	2																2
805	1	50	2	2	32	208	6656	1	80	1	1	1	2	2	2	6	1	1	2																2
806	1	35	2	1	17	140	2380	1	5	1	1	1	3	2	1	0	2	2	2																2
807	1	48	2	2	30	120	3600	2	0	1	1	1	5	3	2	1	2	2	2																2
808	2	39	2	2	21	2	42	2	0	2	1	2	1	2	2	3	1	2	2																2
809	1	38	2	2	20	182	3640	2	0	1	1	1	4	2	1	2	2	2	2																2
810	1	36	2	2	18	125	2250	2	0	1	1	1	2	3	1	6	1	2	2																2
811	1	40	1	1	23	104	2392	1	50	2	1	1	4	2	2	2	2	2	2																2
812	1	36	1	1	30	48	1440	1	90	2	1	1	3	2	1	2	2	2	2																2
813	2	75	2	2	57	182	10374	2	0	1	1	1	2	2	2	0	1	1	2																2
814	1	52	2	2	34	60	2040	2	0	2	1	1	2	2	2	0	1	2	2																2
815	2	66	1	2	30	32	960	1	40	2	2	1	3	2	2	0	2	2	2																2
816	1	52	2	2	34	104	3536	2	0	1	1	1	2	2	1	1	2	2	2																2
817	2	22	2	1	4	150	600	1	70	1	1	1	1	2	1	5	1	2	2																2
818	1	61	2	1	43	100	4300	2	0	1	1	1	4	2	2	0	1	1	2																2
819	1	61	2	1	43	520	22360	1	10	1	1	1	3	2	1	2	2	2	2																2
820	1	62	2	2	44	240	10560	1	20	1	1	1	4	2	1	4	1	1	2																1	5	0	0	0	0	0	0	0	0	0	0	0	0	0
821	1	59	1	1	41	576	23616	2	0	2	2	2	3	2	1	1	1	1	2																2
822	1	60	2	1	42	130	5460	1	75	2	1	2	2	3	1	0	2	2	2																2
823	2	36	2	2	18	104	1872	1	10	1	1	1	2	3	2	1	1	2	2																2
824	1	59	2	1	41	364	14924	1	20	1	1	1	3	2	2	0	2	1	1	10	0	0	0	0	0	0	0	0	0	0	0	0	0	0	2
825	1	27	2	1	9	156	1404	1	10	2	1	1	3	2	1	0	2	2	2																2
826	1	42	2	2	24	364	8736	2	0	1	1	1	3	3	1	1	1	2	2																2
827	1	55	2	1	37	728	26936	1	30	1	1	1	2	3	2	1	1	1	2																2
828	1	45	1	1	45	1000	45000	1	3	2	1	1	2	2	1	0	2	1	1	5	0	0	0	0	0	0	0	0	0	0	0	0	0	0	2
829	1	67	1	1	49	240	11760	1	50	1	1	1	4	3	2	3	1	1	2																1	5	0	0	0	0	0	0	0	0	0	0	0	0	0
830	1	35	1	1	17	250	4250	1	10	2	1	1	2	2	1	2	2	1	2																2
831	1	61	1	1	43	312	13416	1	10	2	1	1	6	3	2	1	1	2	1	4	0	0	0	0	0	0	0	0	0	0	0	0	0	0	2
832	1	32	1	1	15	120	1800	1	20	2	1	1	2	2	2	5	1	2	1	0	2	116	0	0	0	0	0	0	2	116	0	0	0	0	2
833	1	32	1	1	28	60	1680	1	75	2	2	1	3	2	2	10	1	2	2																2
834	1	66	1	2	65	80	5200	1	50	2	1	1	1	2	1	1	2	1	2																2
835	1	34	1	1	30	40	1200	1	50	2	1	1	4	2	1	4	1	2	2																2
836	1	68	1	1	41	40	1640	1	50	2	1	1	2	2	2	1	2	1	2																2
837	1	24	1	1	4	105	420	1	5	1	2	1	4	2	1	12	2	2	2																2
838	1	40	1	2	40	13	520	2	0	2	1	1	3	2	1	2	1	1	2																2
839	1	74	2	2	56	364	20384	1	25	1	1	1	4	2	2	0	2	2	2																2
840	1	78	2	1	60	364	21840	2	0	1	1	1	2	3	2	0	1	2	2																2
841	1	57	2	2	29	70	2030	2	0	1	1	1	3	2	1	0	1	1	2																2
842	1	40	2	1	22	0	0	2	0	1	1	1	4	2	2	1	1	1	2																1	0	1	30	0	0	0	0	0	0	1	30	0	0	0
843	1	42	2	2	24	26	624	1	50	2	1	1	8	3	1	0	1	2	2																2
844	1	38	2	2	20	90	1800	2	0	1	1	1	2	2	2	1	2	2	2																2
845	1	33	2	2	15	104	1560	2	0	1	1	1	3	2	1	1	2	2	2																2
846	1	59	2	2	41	520	21320	1	10	1	1	1	3	2	2	2	2	2	2																2
847	1	54	2	1	36	1092	39312	1	50	1	1	1	4	3	2	6	2	1	2																1	0	1	49	0	0	0	0	0	0	1	49	0	0	0
848	1	49	2	2	31	156	4836	1	40	1	1	1	3	2	2	1	2	1	2																2
849	1	35	2	2	17	156	2652	2	0	1	1	1	2	3	2	0	1	1	2																2
850	1	30	2	2	12	150	1800	1	50	1	1	1	1	2	1	4	2	2	2																2
851	1	33	2	1	15	230	3450	1	10	1	1	1	1	2	2	6	1	2	2																2
852	1	31	2	2	13	104	1352	1	100	1	1	1	1	3	2	4	1	2	2																2
853	2	55	2	2	47	156	7332	2	0	1	2	1	1	3	1	1	1	2	2																2
854	1	76	2	1	58	26	1508	2	0	1	1	1	2	2	2	0	1	1	2																2
855	1	34	2	2	16	208	3328	2	0	1	1	1	2	2	2	1	2	1	2																2
856	1	69	2	1	51	208	10608	1	30	1	1	1	2	2	1	6	2	1	2																2
857	1	49	2	2	31	364	11284	2	0	1	1	1	2	2	2	0	2	1	2																2
858	1	57	2	1	38	60	2280	1	10	1	1	1	3	2	1	0	2	1	2																2
859	1	64	2	1	46	1680	77280	1	80	1	1	2	4	3	2	2	2	2	2																2
860	1	53	2	2	35	1092	38220	1	40	1	1	1	6	3	2	1	1	2	2																2
861	1	69	2	2	51	364	18564	1	30	1	1	1	3	2	1	0	1	2	2																2
862	1	77	2	1	59	312	18408	1	80	1	1	1	2	2	2	3	1	1	1	4	0	0	0	0	0	0	0	0	0	0	0	0	0	0	2
863	1	34	1	1	21	260	5460	1	50	1	1	1	2	3	2	10	2	2	2																2
864	1	50	1	1	33	6	198	1	10	2	2	1	8	3	2	2	1	2	1	10	0	0	0	0	0	0	0	0	0	0	0	0	0	0	2
865	1	44	1	1	30	114	3420	1	10	1	1	1	3	2	1	1	2	1	2																2
866	2	27	1	1	20	1000	20000	1	20	1	1	1	4	2	1	4	2	1	2																2
867	1	30	1	2	5	350	1750	2	0	2	2	1	7	2	1	12	1	2	2																2
868	1	31	1	1	22	250	5500	1	60	1	1	1	3	2	1	6	2	1	2																2
869	1	29	1	1	11	140	1540	2	0	2	1	1	1	2	1	5	2	2	2																2
870	1	31	1	1	20	260	5200	2	0	2	2	1	3	2	2	1	2	2	2																2
871	1	61	1	2	26	240	6240	2	0	1	1	1	2	2	2	0	2	1	2																2
872	1	57	1	2	25	80	2000	2	0	1	2	1	3	2	1	3	1	1	2																2
873	1	39	1	2	39	160	6240	1	100	2	2	1	5	3	2	1	2	1	2																2
874	1	73	2	2	55	120	6600	2	0	1	1	1	2	3	2	0	2	1	2																2
875	1	85	2	1	67	1092	73164	2	0	1	1	1	2	3	2	0	2	2	2																1	0	0	0	0	0	1	25	1	25	1	25	0	0	0
876	2	74	2	1	56	390	21840	2	0	1	1	1	3	3	2	0	2	1	2																1	5	0	0	0	0	0	0	0	0	0	0	0	0	0
877	2	69	2	2	51	390	19890	2	0	1	1	1	3	3	2	1	2	2	2																2
878	2	69	2	2	51	364	18564	2	0	1	1	1	2	3	1	2	1	1	2																2
879	1	41	2	2	23	100	2300	2	0	1	1	1	3	2	1	0	2	2	2																2
880	1	44	2	2	26	52	1352	2	0	1	1	1	1	2	2	1	1	2	2																2
881	1	47	2	1	29	208	6032	1	20	1	1	1	1	2	2	8	2	2	2																2
882	1	61	2	2	43	312	13416	2	0	1	1	1	3	2	2	1	2	2	2																2
883	1	29	2	2	11	175	1925	1	15	1	1	1	4	2	1	3	2	2	2																2
884	2	39	2	2	21	260	5460	1	10	1	1	1	8	2	1	1	1	2	2																2
885	2	35	2	2	17	150	2550	2	0	1	1	1	3	2	1	0	2	1	2																2
886	1	69	2	2	51	364	18564	2	0	1	1	1	3	2	2	0	2	1	2																2
887	1	66	2	2	48	52	2496	1	25	1	1	1	4	2	1	1	1	1	2																1	5	0	0	0	0	0	0	0	0	0	0	0	0	0
888	1	77	2	1	59	120	7080	1	5	1	1	1	2	3	2	0	1	1	2																2
889	2	68	2	1	50	50	2500	1	10	1	1	1	3	3	1	0	1	2	2																1	0	0	0	0	0	0	0	0	0	0	0	1	120	0
890	2	76	2	1	58	52	3016	2	0	2	1	2	6	2	1	0	1	1	2																1	4	0	0	0	0	0	0	0	0	0	0	0	0	0
891	1	63	2	2	45	160	7200	2	0	1	1	1	3	2	2	0	1	1	2																2
893	1	88	2	2	70	182	12740	1	50	1	1	1	5	2	2	0	1	1	2																2
894	2	64	2	2	46	208	9568	2	0	1	1	1	1	2	2	0	1	2	2																2
895	1	33	2	2	15	120	1800	1	50	1	1	1	3	2	1	1	1	2	2																2
896	1	59	2	2	41	260	10660	2	0	2	1	1	3	3	2	0	1	2	2																2
897	1	64	1	1	1	80	80	1	20	1	1	1	3	3	1	2	2	2	2																2
898	1	55	2	2	37	260	9620	2	0	1	1	1	3	2	1	1	2	1	2																2
899	1	60	1	2	35	80	2800	2	0	2	1	1	3	2	2	0	2	2	2																2
900	1	27	1	2	20	20	400	1	50	2	2	1	2	2	1	4	2	2	2																2
901	1	29	1	2	27	60	1620	1	70	2	2	1	3	2	1	4	2	2	2																2
902	1	59	1	1	50	312	15600	1	50	2	1	1	8	3	2	3	1	2	2																2
903	2	38	1	1	30	10	300	2	0	2	1	1	2	3	1	1	1	2	2																2
904	1	49	1	1	4	60	240	1	30	1	1	1	1	2	2	0	2	2	2																2
905	1	81	1	1	63	300	18900	1	100	1	1	1	2	2	2	0	1	1	2																2
906	1	43	1	2	23	52	1196	1	50	2	2	1	2	3	1	2	2	1	2																2
907	1	48	2	1	30	312	9360	1	50	2	1	2	1	2	2	0	1	2	2																2
908	1	31	2	1	13	104	1352	1	100	1	1	1	1	2	2	12	1	2	2																1	1	0	0	0	0	0	0	0	0	0	0	0	0	0
909	1	51	2	2	33	150	4950	1	15	1	1	1	1	4	2	0	1	2	2																2
910	1	65	2	2	47	728	34216	1	10	1	1	1	4	2	1	1	1	1	2																2
911	1	29	2	2	11	182	2002	1	10	1	1	1	2	2	2	0	2	2	2																2
912	1	63	2	1	45	300	13500	2	0	1	1	1	3	3	1	2	1	1	2																1	5	0	0	0	0	0	0	0	0	0	0	0	0	0
913	1	34	2	2	16	416	6656	2	0	1	1	1	3	3	1	0	2	2	2																2
914	2	75	2	2	57	156	8892	2	0	1	1	1	2	2	1	0	1	1	1	0	0	0	0	0	0	0	0	0	0	0	0	0	1	64	1	4	0	0	0	0	0	0	0	0	0	0	0	0	0
915	1	24	1	1	1	288	288	1	60	2	1	1	4	2	1	10	1	2	2																2
916	1	63	1	1	51	612	31212	1	50	1	1	1	2	2	2	1	1	2	1	10	0	0	0	0	0	0	0	0	0	0	0	0	0	0	1	0	0	0	0	0	1	120	1	120	1	120	0	0	0
917	1	23	1	2	21	70	1470	1	20	2	2	1	1	2	2	2	1	2	2																2
918	1	65	1	2	47	104	4888	1	100	2	2	1	3	2	1	1	1	1	2																2
919	1	72	2	1	54	160	8640	2	0	1	1	1	3	2	2	0	1	1	2																2
920	1	72	2	1	54	320	17280	2	0	1	1	1	4	2	1	1	2	1	2																2
921	1	49	2	2	31	156	4836	1	50	1	1	1	5	2	2	2	1	1	2																2
922	1	42	2	2	24	300	7200	1	20	1	1	2	5	3	1	7	1	2	2																2
923	1	55	2	2	37	156	5772	1	10	1	1	1	3	2	1	1	1	2	2																2
924	1	48	1	1	30	300	9000	1	20	2	1	1	3	2	2	2	2	2	2																2
925	1	33	1	1	30	208	6240	1	30	2	1	1	2	2	2	4	2	2	2																2
926	1	55	1	1	50	400	20000	1	65	2	2	1	8	3	1	2	1	2	2																2
927	1	50	1	2	15	260	3900	1	25	2	2	1	3	2	1	0	1	1	2																2
928	1	60	2	2	42	728	30576	2	0	1	1	1	8	2	1	4	1	2	2																2
929	1	32	2	1	14	364	5096	1	20	1	1	1	2	2	2	1	2	2	2																2
930	1	36	2	2	18	208	3744	2	0	1	1	1	3	3	2	0	2	2	2																2
931	1	69	2	2	51	640	32640	1	75	1	1	2	3	2	2	0	1	1	2																2
932	2	89	2	1	71	78	5538	2	0	1	1	1	8	2	2	0	1	2	1	0	0	0	1	120	0	0	1	120	1	120	0	0	0	0	1	0	0	0	1	100	0	0	1	100	1	100	0	0	0
933	1	51	2	1	33	78	2574	1	100	1	1	2	7	3	1	6	1	1	1	0	1	49	0	0	0	0	0	0	1	49	0	0	0	0	2
934	1	50	2	2	32	156	4992	2	0	1	1	1	5	2	2	5	1	2	2																1	1	0	0	0	0	0	0	0	0	0	0	0	0	0
935	1	59	2	2	41	208	8528	2	0	1	1	1	4	2	2	1	2	2	2																2
936	1	61	2	1	43	26	1118	2	0	1	1	1	1	2	2	0	2	2	2																2
937	1	38	2	2	20	90	1800	1	5	1	1	1	8	3	2	1	2	2	2																2
938	1	52	2	2	34	364	12376	1	25	1	1	2	2	2	1	0	2	2	2																2
939	1	55	2	2	37	312	11544	2	0	1	1	1	2	2	2	0	1	1	2																2
940	1	53	2	1	35	1000	35000	1	20	1	1	1	3	2	1	0	2	2	2																2
941	1	56	2	1	38	780	29640	2	0	1	1	2	3	2	2	2	1	2	1	10	0	0	0	0	0	0	0	0	0	0	0	0	0	0	2
942	1	38	2	2	20	300	6000	1	50	1	1	1	3	2	1	3	1	2	2																2
943	1	26	2	2	8	260	2080	1	80	1	2	1	1	4	2	0	1	2	2																2
944	1	31	1	1	15	75	1125	1	100	1	1	2	4	2	2	12	2	2	2																1	1	0	0	0	0	0	0	0	0	0	0	0	0	0
945	1	40	1	1	15	156	2340	1	25	1	2	1	4	2	1	3	2	2	2																2
946	1	32	1	1	15	52	780	1	20	2	2	1	3	2	1	12	2	2	2																1	2	0	0	0	0	0	0	0	0	0	0	0	0	0
947	1	66	1	1	60	208	12480	1	50	1	2	1	3	3	2	0	1	2	1	10	0	0	0	0	0	0	0	0	0	0	0	0	0	0	2
948	2	70	1	2	50	160	8000	2	0	2	2	1	2	3	1	0	1	1	2																1	4	0	0	0	0	0	0	0	0	0	0	0	0	0
949	1	36	2	1	18	156	2808	2	0	2	1	2	3	2	2	1	2	2	2																2
950	1	58	2	2	40	450	18000	2	0	2	1	1	2	3	1	2	2	1	2																2
951	1	41	2	2	23	156	3588	1	10	1	1	1	4	2	1	1	1	2	2																2
952	2	65	2	1	47	104	4888	1	100	1	1	1	3	2	1	1	1	1	1	5	0	0	0	0	0	0	0	0	0	0	0	0	0	0	1	5	0	0	0	0	0	0	0	0	0	0	0	0	0
953	1	56	2	2	38	75	2850	2	0	1	1	1	8	3	1	2	1	2	2																2
954	1	50	2	2	32	312	9984	2	0	1	1	1	3	3	2	0	2	2	2																2
955	1	49	2	1	31	250	7750	2	0	1	1	1	2	3	1	4	1	2	2																1	10	0	0	0	0	0	0	0	0	0	0	0	0	0
956	1	64	2	2	46	676	31096	1	20	1	1	2	8	3	2	0	1	2	2																2
957	1	61	2	2	43	1040	44720	1	30	1	1	1	4	3	2	0	2	1	2																1	4	0	0	0	0	0	0	0	0	0	0	0	0	0
958	1	30	2	2	12	520	6240	1	25	1	1	1	2	2	1	3	2	2	2																2
959	1	61	1	1	54	208	11232	1	30	2	1	1	2	2	1	0	2	1	2																2
960	1	69	1	1	50	28	1400	1	25	1	1	1	2	3	2	1	2	1	2																2
961	2	57	2	1	39	208	8112	1	40	1	1	1	2	2	2	2	2	1	2																2
962	1	67	2	2	49	364	17836	2	0	1	1	1	1	2	1	1	1	2	2																2
963	1	42	2	2	24	240	5760	1	20	1	1	1	4	2	1	5	1	1	2																2
964	2	76	2	1	58	156	9048	2	0	1	1	1	2	3	2	0	1	1	1	0	0	0	1	36	0	0	1	36	1	36	0	0	0	0	2
965	2	76	2	2	58	120	6960	2	0	1	1	1	2	2	2	2	1	1	2																1	4	0	0	0	0	0	0	0	0	0	0	0	0	0
966	1	74	1	1	10	364	3640	1	50	2	2	2	2	3	2	0	2	1	2																2
967	1	72	1	1	25	320	8000	1	25	1	1	1	2	2	2	1	1	1	2																2
968	1	30	1	2	10	12	120	1	50	2	2	1	2	2	1	1	1	2	2																2
969	1	53	1	1	40	200	8000	1	50	2	1	1	4	2	1	4	1	1	2																1	5	0	0	0	0	0	0	0	0	0	0	0	0	0
970	1	25	2	2	7	208	1456	1	40	1	1	1	7	2	1	3	2	2	2																2
971	1	18	2	2	0	120	120	2	0	1	1	1	1	2	1	2	2	2	2																2
972	1	45	2	2	27	312	8424	1	80	1	1	1	3	2	2	2	1	1	2																2
973	1	45	2	1	27	80	2160	1	50	1	1	1	1	2	2	2	2	2	2																2
974	2	66	2	2	48	52	2496	2	0	1	1	2	3	2	1	0	1	1	2																2
975	2	65	2	2	47	364	17108	2	0	1	1	1	2	2	1	0	2	1	2																1	3	0	0	0	0	0	0	0	0	0	0	0	0	0
976	1	37	2	2	19	156	2964	2	0	1	1	1	5	2	1	0	2	2	2																2
977	1	31	2	2	13	138	1794	2	0	2	1	1	3	2	1	5	1	2	2																2
978	1	56	1	1	2	30	60	1	100	1	1	1	2	3	1	1	1	1	2																2
979	1	35	1	1	3	160	480	1	20	1	1	1	4	3	2	1	1	2	2																2
980	1	37	1	1	30	40	1200	1	30	2	1	1	6	2	1	12	1	1	2																2
981	2	78	2	2	60	156	9360	2	0	1	1	1	4	2	2	0	1	2	2																2
982	2	64	2	2	46	52	2392	1	100	1	1	1	2	2	1	2	1	1	2																2
983	1	60	2	2	42	100	4200	2	0	1	1	1	3	2	2	0	1	2	2																2
984	1	34	2	2	16	208	3328	2	0	1	1	1	2	2	2	1	2	1	2																2
985	1	38	1	1	22	156	3432	1	10	2	1	1	3	2	1	4	1	2	2																2
986	1	48	1	1	20	156	3120	1	20	2	2	1	2	2	2	3	1	2	2																2
987	1	68	1	2	50	104	5200	2	0	2	2	1	5	3	2	0	1	1	2																2
988	1	50	2	1	32	300	9600	1	20	1	2	1	2	2	2	1	2	2	2																2
989	1	21	2	1	3	156	468	1	75	2	1	1	1	2	2	3	2	2	2																2
990	1	60	2	2	42	156	6552	1	50	1	1	1	2	3	2	1	1	2	2																2
991	1	40	2	2	22	135	2970	1	20	1	1	1	2	2	1	0	2	1	2																2
992	1	60	2	1	42	132	5544	1	50	1	1	1	2	3	1	1	1	1	2																2
993	1	43	2	1	25	104	2600	2	0	1	1	2	3	2	2	1	1	2	2																2
994	1	64	1	1	10	175	1750	1	20	1	1	1	3	2	1	1	1	1	2																2
995	2	55	1	2	3	276	828	1	100	2	1	1	7	3	2	1	1	2	2																2
996	1	34	2	2	16	135	2160	1	20	1	1	1	2	3	2	3	1	2	2																2
997	1	23	2	2	5	364	1820	1	25	1	1	1	1	2	1	2	2	2	2																2
998	1	66	2	2	48	260	12480	1	40	1	1	1	3	3	2	3	2	2	2																2
999	1	64	2	2	46	250	11500	2	0	1	1	1	3	2	1	0	2	2	2																1	4	0	0	0	0	0	0	0	0	0	0	0	0	0
1000	1	76	2	2	58	75	4350	2	0	1	1	2	3	3	1	0	2	2	2																2
1001	1	50	2	2	32	208	6656	2	0	1	1	1	2	2	1	3	2	1	2																2
1002	1	25	2	1	7	312	2184	1	100	1	1	1	1	2	1	12	1	2	2																2
1003	1	61	2	2	43	52	2236	2	0	1	1	1	4	2	2	0	1	2	2																1	10	0	0	0	0	0	0	0	0	0	0	0	0	0
1004	1	45	1	1	21	80	1680	1	20	2	2	1	2	2	1	0	1	1	2																2
1005	1	58	2	1	40	80	3200	1	20	1	1	1	6	2	1	3	2	1	2																2
1006	2	63	2	2	45	364	16380	2	0	1	1	2	8	2	2	2	1	2	2																1	0	1	72	0	0	0	0	0	0	1	72	0	0	0
1007	2	52	2	1	34	312	10608	1	80	1	1	1	5	2	2	0	2	2	2																2
1008	2	47	2	2	29	104	3016	2	0	1	1	1	5	2	2	2	2	2	2																2
1009	1	46	2	2	28	52	1456	2	0	1	1	1	2	2	1	0	2	2	2																2
1010	1	48	1	2	2	126	252	1	30	2	1	1	3	2	2	0	2	2	2																2
1011	1	65	1	2	10	20	200	1	25	2	1	1	3	2	2	0	1	1	2																1	10	0	0	0	0	0	0	0	0	0	0	0	0	0
1012	1	72	2	2	54	260	14040	1	10	1	1	1	5	3	1	2	2	2	2																2
1013	1	60	2	2	52	78	4056	2	0	1	1	1	2	2	2	0	1	1	2																2
1014	1	54	2	2	36	52	1872	2	0	1	1	1	2	2	2	0	1	1	2																2
1015	1	63	2	2	45	270	12150	1	20	2	1	1	4	2	2	1	1	1	2																2
1016	1	27	1	1	15	60	900	1	25	1	1	1	7	2	2	3	1	2	2																2
1017	2	34	1	1	15	200	3000	1	10	2	2	1	4	2	1	2	1	2	2																2
1018	1	64	1	1	30	150	4500	2	0	1	2	1	3	3	1	2	1	1	1	0	1	42	0	0	0	0	0	0	1	42	0	0	0	0	2
1019	1	55	1	2	10	60	600	1	70	2	1	1	3	3	1	1	2	2	2																2
1020	2	44	2	2	26	260	6760	1	50	1	1	1	2	3	1	10	1	1	2																2
1021	1	55	2	2	37	200	7400	2	0	1	1	1	3	2	1	0	1	1	2																1	4	0	0	0	0	0	0	0	0	0	0	0	0	0
1022	1	61	2	1	43	160	6880	1	10	1	1	1	3	3	1	0	2	1	2																2
1023	1	18	2	1	1	364	364	2	0	1	1	1	1	2	1	10	1	2	2																2
1024	1	49	2	1	31	240	7440	1	60	1	1	1	3	2	2	3	1	1	2																2
1025	1	32	2	2	14	364	5096	1	25	1	1	1	4	2	1	2	1	2	2																2
1026	2	45	2	2	27	375	10125	2	0	2	1	1	5	3	2	2	1	2	2																1	10	0	0	0	0	0	0	0	0	0	0	0	0	0
1027	1	54	2	2	36	48	1728	2	0	1	1	1	3	2	1	0	2	1	2																2
1028	2	68	2	2	50	1092	54600	1	20	1	1	1	3	2	1	0	1	1	1	0	0	0	0	0	1	80	1	80	1	80	0	0	0	0	2
1029	1	18	1	1	5	80	400	1	70	2	2	1	1	2	1	12	1	2	2																2
1130	1	68	2	1	50	260	13000	2	0	1	1	2	3	3	2	0	2	2	2																2
1131	1	47	2	2	29	80	2320	1	50	1	1	1	3	3	1	2	1	2	2																2
1132	2	24	2	2	6	180	1080	2	0	1	1	1	2	2	2	4	2	2	2																2
1133	1	32	2	2	14	312	4368	1	70	1	1	1	8	2	1	1	2	2	2																2
1134	1	51	1	1	40	250	10000	1	80	2	2	1	3	2	2	1	1	1	2																2
1135	1	50	1	1	24	60	1440	1	10	2	1	1	3	2	2	1	2	2	1	4	0	0	0	0	0	0	0	0	0	0	0	0	0	0	2
1136	1	47	1	1	20	90	1800	1	40	2	1	1	2	2	2	2	2	2	1	10	0	0	0	0	0	0	0	0	0	0	0	0	0	0	2
1137	1	26	2	1	8	10	80	1	5	1	1	2	1	2	1	0	1	2	2																2
1138	1	43	2	2	25	135	3375	1	50	1	1	1	5	3	2	2	1	2	2																2
1139	1	29	2	1	11	104	1144	1	50	1	1	1	8	3	2	5	1	2	2																2
1140	2	57	2	2	39	520	20280	1	20	1	1	1	3	2	1	0	2	1	2																1	10	0	0	0	0	0	0	0	0	0	0	0	0	0
1041	1	37	2	2	19	56	1064	1	100	1	1	1	3	2	1	1	1	1	2																2
1042	1	73	1	1	3	250	750	1	100	1	1	2	2	2	1	0	1	1	2																1	0	0	0	1	49	0	0	1	49	1	49	0	0	0
1043	1	66	2	1	48	250	12000	1	50	2	1	1	2	2	2	0	1	2	2																2
1044	1	54	1	1	35	200	7000	1	10	2	2	1	2	2	2	0	2	1	2																2
1045	1	41	2	1	23	52	1196	1	60	1	1	1	3	2	2	2	2	2	2																2
1046	1	65	2	2	47	624	29328	2	0	1	1	1	8	3	2	1	2	1	2																2
1047	1	48	2	2	30	35	1050	2	0	2	1	1	1	3	2	2	2	2	2																2
1048	1	64	2	2	46	312	14352	1	20	1	1	1	2	3	1	2	1	1	2																2
1049	1	47	2	1	29	135	3915	1	50	1	1	2	3	2	1	3	1	2	2																2
1050	1	31	1	1	10	80	800	1	80	1	1	1	2	3	2	2	1	2	2																2
1051	1	50	1	1	45	156	7020	2	0	1	1	1	4	2	1	0	1	2	2																2
1052	1	71	1	2	60	60	3600	1	50	2	2	1	3	2	2	0	2	1	1	3	0	0	0	0	0	0	0	0	0	0	0	0	0	0	1	3	0	0	0	0	0	0	0	0	0	0	0	0	0
1053	1	49	2	2	31	260	8060	2	0	1	1	2	5	2	1	0	1	1	2																2
1054	1	19	2	1	2	54	108	1	40	1	1	1	4	2	2	4	2	2	2																2
1055	1	48	2	2	30	104	3120	1	50	1	1	1	4	3	2	1	2	2	2																2
1056	2	55	2	2	37	156	5772	1	40	1	1	2	4	2	2	0	2	2	2																2
1057	1	72	2	1	54	364	19656	1	50	1	1	1	3	2	2	0	1	2	2																1	4	0	0	0	0	0	0	0	0	0	0	0	0	0
1058	1	59	2	1	41	104	4264	1	20	1	1	1	8	2	1	2	2	2	2																2
1059	1	38	1	2	6	156	936	1	15	1	1	1	2	3	2	1	2	1	2																2
1060	1	32	1	1	20	32	640	1	100	2	2	2	6	3	1	4	2	2	2																1	0	0	0	0	0	0	0	0	0	0	0	0	0	1
1061	1	65	1	2	47	208		2	0	2	1	1	3	2	1	1	2	1	2																2
1062	1	42	2	1	24			1	25	1	1	1	3	2	1	0	2	1	2																2
1063	1	61	2	2	43			2	0	1	1	1	4	2	1	0	2	2	2																2
1064	1	31	2	2	13	260		1	50	1	1	1	4	2	1	2	2	2	2																2
1065	1	49	2	1	31	260		1	35	1	1	1	1	2	1	0	2	2	2																2
1066	1	37	2	2	29	260		2	0	2	1	2	8	2	1	4	1	2	2																2
1067	1	47	2	1	29	364		1	100	1	1	1	2	2	1	0	1	2	2																2
1068	1	48	2	1	30	120		1	85	1	2	1	8	3	2	2	1	2	1	4	0	0	0	0	0	0	0	0	0	0	0	0	0	0	2
1069	1	36	2	2	18	364		2	0	2	1	1	1	2	2	0	1	2	2																2
1070	1	31	2	2	15	52		1	100	1	1	1	4	2	2	8	2	2	2																2
1071	1	24	2	2	6	20		2	0	1	1	1	1	2	2	2	2	2	2																2
1072	1	33	2	2	15	160		1	25	2	1	1	4	2	2	2	2	2	2																2
1073	1	34	1	1	21	260		1	50	1	1	1	2	3	2	10	1	2	2																2
1074	1	26	1	2	13	75		1	15	2	1	1	3	2	1	3	1	2	2																2
1075	2	66	1	1	50	2080		1	70	2	2	1	7	2	2	0	2	1	2																2
1076	1	22	1	2	10	30		1	30	1	2	1	1	2	2	1	2	2	2																2
1077	1	43	2	2	25	156		2	0	1	1	1	3	3	1	1	2	2	2																2
1078	1	79	2	2	61	52		1	100	1	1	2	2	2	2	0	1	2	2																2
1079	1	37	2	2	19	104		1	30	1	1	1	4	2	1	0	1	2	2																2
1080	1	61	2	2	43	156		1	50	1	1	2	3	2	2	3	1	1	2																2
1081	1	24	2	2	6	52		2	0	1	1	1	5	2	1	0	1	2	2																2
1082	1	56	2	1	38	520		1	30	1	1	2	8	2	1	1	2	2	2																2
1083	1	67	2	2	49	80		2	0	1	1	1	3	2	1	0	1	1	2																2
1084	1	37	2	2	19	260		1	15	2	1	1	5	2	1	4	1	2	2																2
1085	1	54	2	1	36	364	13104	2	0	1	1	1	4	3	2	1	2	2	2																2
1087	1	54	1	1	40	160	6400	1	5	2	1	1	2	2	1	0	2	1	2																2
1088	1	62	1	1	50	60	3000	1	25	2	1	1	2	2	1	3	2	1	2																2
1089	1	24	1	1	15	160	2400	1	5	2	1	1	8	3	1	10	2	2	2																2
1090	1	65	2	2	47	520	24440	1	20	1	1	1	3	2	2	1	2	2	2																1	1	0	0	0	0	0	0	0	0	0	0	0	0	0
1091	1	33	2	2	15	364	5460	2	0	1	1	2	2	2	2	0	1	2	2																2
1092	1	55	2	2	37	350	12950	1	10	1	1	1	3	3	1	2	2	1	2																2
1093	1	36	2	2	18	100	1800	1	100	2	1	1	1	2	1	0	1	1	2																1	4	0	0	0	0	0	0	0	0	0	0	0	0	0
1094	1	53	1	1	20	150	3000	1	50	2	1	1	2	2	2	0	1	1	1	5	0	0	0	0	0	0	0	0	0	0	0	0	0	0	2
1095	1	18	1	2	1	50	50	1	80	2	1	1	1	2	1	5	1	2	2																2
1096	1	33	2	1	15	364	5460	2	0	2	1	1	1	3	1	5	2	2	2																2
1097	2	53	2	2	35	208	7280	1	60	1	1	1	2	3	1	0	1	2	2																2
1098	2	61	2	1	43	1040	44720	1	40	1	1	1	2	2	2	0	2	2	2																2
1099	2	75	2	2	57	92	5244	2	0	1	1	1	2	2	2	0	2	2	2																2
1100	1	63	1	1	20	40	800	2	0	2	1	1	4	3	1	0	2	2	2																2
1100	1	63	1	1	20	40	800	2	0	2	1	1	4	3	1	0	2	2	2																2
1101	1	67	2	2	49	200	9800	2	0	1	1	1	3	3	1	0	2	2	2																1	5	0	0	0	0	0	0	0	0	0	0	0	0	0
1102	2	57	2	2	39	104	4056	1	70	1	1	1	2	3	2	0	1	1	2																2
1103	1	27	2	2	9	135	1215	1	80	1	1	1	3	2	1	0	2	2	2																2
1104	1	29	2	1	11	135	1485	1	50	1	1	1	3	3	1	12	1	2	2																2
1105	1	28	1	1	16	312	4992	1	40	1	1	1	5	2	1	5	2	2	2																2
1106	1	26	2	2	8	208	1664	1	50	1	1	1	3	2	1	1	2	2	2																2
1107	1	53	2	2	35	312	10920	1	50	1	2	1	3	3	1	0	2	2	2																1	10	0	0	0	0	0	0	0	0	0	0	0	0	0
1108	1	67	2	2	49	350	17150	2	0	1	1	1	4	2	2	2	1	2	2																2
1109	1	38	2	1	20	104	2080	1	80	1	1	1	3	3	1	2	2	2	2																2
1110	1	46	2	1	28	200	5600	1	20	1	1	2	3	3	2	1	1	2	1	10	0	0	0	0	0	0	0	0	0	0	0	0	0	0	2
1112	1	56	2	1	38	336	12768	1	20	1	1	1	4	3	2	2	1	2	2																2
1113	1	51	2	2	33	336	11088	1	20	1	1	1	3	3	1	0	2	2	2																2
1114	2	56	2	2	38	104	3952	1	25	1	1	1	3	3	1	4	1	2	2																2
1115	1	48	1	1	20	100	2000	1	20	2	1	1	3	2	1	0	1	1	2																2
1116	1	67	2	2	49	312	15288	2	0	1	1	1	2	3	2	0	1	2	2																2
1117	1	53	1	1	40	40	1600	1	20	2	1	1	3	2	2	0	2	1	2																2
1118	1	83	2	1	65	156	10140	1	10	1	1	2	8	2	2	0	1	2	2																1	0	0	0	0	0	1	25	1	25	1	25	0	0	0
1119	1	27	2	2	9	200	1800	2	0	1	1	1	1	2	1	4	1	2	2																2
1120	1	49	1	1	31	200	6200	1	30	1	1	1	3	3	2	0	1	2	2																1	10	0	0	0	0	0	0	0	0	0	0	0	0	0
1121	2	57	1	1	50	260	13000	1	50	2	1	1	2	2	1	4	1	1	2																2
1122	1	47	1	1	42	156	6552	2	0	1	1	1	2	2	1	1	1	1	2																2
1123	1	28	1	1	25	35	875	1	40	1	1	1	1	3	1	4	1	2	2																2
1124	1	49	1	1	30	200	6000	1	60	2	1	1	3	2	2	0	2	1	2																2
1125	1	72	1	2	65	160	10400	1	70	2	2	1	2	2	1	1	1	1	2																2
1126	1	60	1	2	38	288	10944	2	0	1	2	2	2	2	2	0	1	1	2																1	0	1	36	0	0	0	0	0	0	1	36	0	0	0
1127	1	52	2	2	34	156	5304	1	40	1	1	1	4	3	1	1	1	2	2																1	10	0	0	0	0	0	0	0	0	0	0	0	0	0
1128	2	65	2	2	47	52	2444	2	0	1	1	2	2	2	2	0	2	1	2																2
1129	2	46	2	2	28	160	4480	1	5	1	1	1	1	3	2	0	1	2	2																2
1130	1	33	2	2	15	78	1170	1	30	1	1	1	4	2	1	0	1	2	2																2
1131	1	63	2	2	45	468	21060	1	60	2	1	2	3	2	2	0	1	2	2																1	10	0	0	0	0	0	0	0	0	0	0	0	0	0
1132	2	39	2	1	21	416	8736	1	70	1	1	1	8	2	1	2	1	2	2																2
1133	1	64	2	2	46	52	2392	2	0	2	1	2	2	3	2	0	1	1	2																2
1134	1	73	2	1	55	144	7920	2	0	1	1	2	1	4	2	0	1	2	2																2
1135	1	57	2	2	39	672	26208	2	0	1	1	1	2	2	2	0	1	1	2																2
1136	2	48	2	2	30	312	9360	1	5	1	1	1	4	3	2	5	1	2	2																2
1137	1	29	2	2	11	104	1144	1	100	2	1	1	1	2	1	7	2	2	2																2
1138	1	63	2	1	45	364	16380	2	0	1	1	2	8	3	2	0	2	1	2																2
1139	1	61	2	1	43	624	26832	1	33	2	1	1	2	2	1	2	2	1	2																2
1140	1	43	1	1	25	120	3000	1	20	2	1	1	3	2	1	0	2	2	1	10	0	0	0	0	0	0	0	0	0	0	0	0	0	0	2
1141	1	54	2	2	36	260	9360	1	20	1	1	2	3	2	1	3	1	2	2																2
1142	1	34	2	2	16	364	5824	2	0	1	1	1	8	2	1	4	2	2	2																2
1143	1	57	2	1	39	100	3900	2	0	1	1	2	8	2	2	2	2	2	1	5	0	0	0	0	0	0	0	0	0	0	0	0	0	0	2
1144	1	50	2	2	32	200	6400	1	10	1	1	1	8	2	2	4	2	2	2																1	10	0	0	0	0	0	0	0	0	0	0	0	0	0
1145	1	69	2	1	51	416	21216	1	50	1	1	2	5	2	2	0	1	2	1	4	0	0	0	0	0	0	0	0	0	0	0	0	0	0	2
1146	1	41	2	2	23	26	598	2	0	1	1	1	4	2	2	1	2	2	2																2
1147	1	70	2	2	52	260	13520	2	0	1	1	2	5	2	1	0	2	1	2																2
1148	1	67	2	2	49	156	7644	1	60	1	1	1	3	3	1	0	2	2	2																2
1149	1	68	2	1	50	405	20250	1	20	1	1	1	3	2	2	0	2	2	2																2
1150	1	60	2	1	42	184	7728	1	5	1	1	1	4	3	1	0	1	1	2																2
1151	1	58	2	2	40	200	8000	1	60	1	1	1	4	3	2	0	2	1	2																2
1152	1	37	2	2	19	320	6080	1	40	1	1	1	2	2	1	1	2	1	2																2
1153	1	76	2	1	58	60	3480	2	0	1	1	1	8	2	1	0	1	2	2																2
1154	1	37	1	1	30	32	960	1	25	2	1	1	8	3	2	1	1	2	2																2
1155	1	60	2	1	42	96	4032	2	0	1	1	1	2	2	2	0	2	2	1	10	0	0	0	0	0	0	0	0	0	0	0	0	0	0	2
1156	1	64	1	1	5	240	1200	2	0	1	1	1	2	2	2	0	1	1	2																1	4	0	0	0	0	0	0	0	0	0	0	0	0	0
1157	1	40	2	1	22	520	11440	1	10	2	1	2	8	2	2	6	1	2	2																2
1158	1	27	2	2	9	80	720	1	100	2	1	2	1	2	2	1	1	2	2																2
1159	1	18	2	2	4	520	2080	1	20	1	1	1	3	2	1	4	1	2	2																2
1160	2	72	1	2	65	416	27040	1	10	2	2	1	4	3	1	0	1	1	2																2
1161	1	42	1	2	35	156	5460	1	10	2	1	1	2	2	2	0	2	2	2																2
1162	1	78	2	1	60	700	42000	2	0	1	1	1	2	2	1	0	1	1	2																1	0	0	0	1	64	1	49	2	103	2	103	0	0	0
1163	1	61	2	2	43	100	4300	2	0	1	1	1	3	2	2	0	1	1	2																2
1164	1	65	1	1	40	260	10400	2	0	2	2	1	2	3	2	0	2	1	2																2
1165	1	49	1	1	10	42	420	1	20	1	1	1	3	2	1	0	1	2	2																2
1166	1	40	1	1	30	350	10500	1	20	1	1	1	3	3	2	3	1	2	2																2
1167	1	60	2	2	42	312	13104	1	50	1	1	2	1	3	1	0	2	2	2																2
1168	2	76	2	1	58	260	15080	2	0	1	1	1	3	2	2	0	1	1	2																2
1169	1	49	2	2	31	156	4836	1	40	1	1	1	2	2	2	1	2	1	2																2
1170	2	43	2	2	25	350	8750	1	5	2	1	2	7	3	1	2	1	2	2																2
1171	1	38	2	1	20	322	6440	1	40	1	1	1	1	2	1	0	2	2	2																2
1172	1	73	2	2	65	200	13000	1	10	1	1	2	8	2	2	0	2	2	2																2
1173	1	48	2	2	30	75	2250	2	0	2	1	1	3	3	1	2	1	2	2																2
1174	1	59	2	2	41	156	6396	2	0	1	1	2	8	3	1	0	1	2	2																2
1175	1	36	1	1	15	120	1800	1	60	2	1	1	4	3	2	2	1	2	2																1	1	0	0	0	0	0	0	0	0	0	0	0	0	0
1176	1	37	1	1	23	60	1380	1	50	2	1	1	6	3	1	2	1	2	2																2
1177	1	45	1	2	25	80	2000	1	100	2	2	1	7	3	1	3	1	2	2																1	1	0	0	0	0	0	0	0	0	0	0	0	0	0
1178	1	32	2	2	14	182	2548	1	80	1	1	1	4	2	2	1	1	2	2																2
1179	1	65	2	2	47	26	1222	2	0	1	1	2	4	2	2	0	1	1	2																2
1180	1	55	2	2	37	120	5520	2	0	1	1	1	3	2	2	0	1	2	2																1	5	0	0	0	0	0	0	0	0	0	0	0	0	0
1181	1	64	2	1	46	260	11960	1	50	1	1	2	3	2	2	0	1	2	1	10	0	0	0	0	0	0	0	0	0	0	0	0	0	0	2
1185	1	44	2	1	26	260	6760	1	10	1	1	1	3	3	2	3	2	2	2																2
1183	2	65	1	1	60	312	18720	1	25	2	2	2	2	3	2	0	1	1	2																2
1184	2	56	2	1	48	312	14976	1	80	1	1	2	3	3	2	1	1	2	2																1	4	0	0	0	0	0	0	0	0	0	0	0	0	0
1185	2	67	2	2	49	364	17836	1	10	1	1	2	7	3	2	0	2	2	2																2
1186	2	62	2	1	44	364	16016	1	10	1	1	2	7	3	2	0	2	2	2																2
1187	1	26	2	2	8	208	1664	2	0	1	1	1	2	2	1	1	1	2	2																2
1188	1	61	2	2	43	144	6192	1	50	1	1	1	3	3	2	1	2	1	2																2
1189	1	46	2	2	28	52	1456	1	100	1	1	1	8	2	1	2	1	2	2																2
1190	1	39	2	2	21	100	2100	2	0	1	2	1	2	3	2	2	1	2	2																2
1191	2	45	2	2	27	234	6318	2	0	2	1	1	5	3	1	0	2	2	2																2
1192	1	43	1	1	33	60	1980	2	0	2	1	1	5	2	1	2	1	1	2																2
1193	1	64	1	2	46	210	9660	1	75	1	1	1	6	3	1	1	2	2	2																2
1194	1	32	1	2	14	25	350	1	80	1	1	1	3	3	2	2	1	2	2																2
1195	1	76	2	2	58	450	26100	1	80	1	1	1	3	2	1	0	2	1	2																2
1196	1	30	2	2	12	364	4368	1	100	1	1	1	1	2	1	0	1	2	2																2
1197	1	45	2	2	27	182	4914	1	10	1	1	1	3	3	1	0	2	2	2																2
1198	1	51	2	2	33	80	2640	1	10	1	1	1	3	2	2	0	1	1	2																2
1199	1	41	2	2	23	208	4784	2	0	1	1	1	4	2	1	0	2	1	2																2
1200	1	27	1	2	25	140	3500	1	70	2	1	1	2	2	1	2	2	2	2																2
1200	1	27	1	2	9	140	1260	1	70	2	1	1	2	2	1	2	2	2	2																2
1201	1	64	2	1	48	300	14400	1	20	1	1	1	2	2	2	0	1	1	2																1	0	0	0	0	0	1	64	1	64	1	64	0	0	0
1202	1	53	2	2	35	520	18200	2	0	1	1	1	3	3	2	0	1	2	2																2
1203	1	51	2	2	33	364	12012	2	0	1	1	1	3	2	1	1	1	1	2																1	0	1	16	0	0	0	0	0	0	1	16	0	0	0
1204	1	37	2	2	19	156	2964	2	0	1	1	1	2	3	1	1	2	1	2																2
1205	1	57	2	2	39	208	8112	1	20	1	1	1	2	2	1	1	1	2	2																2
1206	1	41	2	2	23	520	11960	1	20	1	1	1	3	2	1	0	1	1	2																1	1	0	0	0	0	0	0	0	0	0	0	0	0	0
1207	1	64	2	2	46	120	5520	2	0	1	1	1	3	2	1	2	1	2	2																2
1208	1	41	1	1	23	520	11960	1	30	1	1	1	3	2	2	0	2	1	2																2
1209	1	63	2	2	45	468	21060	1	60	2	1	2	3	3	2	0	1	2	2																2
1210	1	55	1	2	31	312	9672	1	20	1	2	1	2	2	2	3	1	1	2																2
1211	1	45	2	2	27	156	4212	1	100	1	1	2	4	2	1	1	1	2	2																2
1212	1	58	2	2	40	200	8000	1	70	1	1	1	3	3	1	0	1	2	2																2
1213	1	50	2	1	32	130	4160	1	80	2	1	1	3	3	1	12	2	1	2																2
1214	2	47	2	1	29	160	4640	1	50	1	1	1	4	3	2	0	1	2	2																2
1215	1	32	2	1	14	208	2912	1	80	1	2	1	2	2	1	12	1	2	2																1	1	0	0	0	0	0	0	0	0	0	0	0	0	0
1216	1	30	2	1	12	208	2496	1	50	1	1	2	8	2	2	10	2	2	2																2
1217	1	42	1	1	20	144	2880	1	70	2	1	1	3	3	2	4	1	2	2																2
1218	2	33	1	1	23	180	4140	1	50	1	1	1	2	2	1	2	2	1	2																2
1219	1	40	1	2	20	30	600	1	80	1	1	1	2	2	1	0	1	1	2																2
1220	1	38	1	1	8	240	1920	1	10	2	1	1	1	2	2	0	2	2	2																2
1221	1	33	1	1	15	52	780	1	10	2	1	1	3	3	2	3	2	2	2																1	10	0	0	0	0	0	0	0	0	0	0	0	0	0
1222	1	30	1	1	20	300	6000	1	5	2	1	1	1	3	2	4	1	2	2																2
1223	1	45	1	1	20	500	10000	1	30	1	1	1	3	4	2	0	1	2	2																2
1224	1	77	1	1	50	240	12000	1	10	1	1	1	3	2	2	0	1	2	2																1	0	0	0	1	42	0	0	1	42	1	42	0	0	0
1225	1	56	1	1	40	160	6400	1	20	1	2	1	2	3	2	1	1	1	2																1	4	0	0	0	0	0	0	0	0	0	0	0	0	0
1226	1	33	1	1	13	60	780	1	75	1	1	1	2	2	1	6	1	2	2																2
1227	1	29	1	1	20	120	2400	1	20	2	2	1	2	3	2	10	1	1	2																2
1228	1	50	1	2	10	75	750	1	50	2	1	1	2	3	2	1	2	2	2																1	0	0	0	0	0	1	30	1	30	1	30	0	0	0
1229	1	36	1	1	20	120	2400	1	10	1	1	1	4	3	1	4	1	2	2																2
1230	1	62	1	1	50	200	10000	1	10	1	1	1	3	2	2	0	1	1	2																2
1231	1	54	1	2	20	150	3000	1	20	1	1	1	4	3	2	8	1	1	2																1	0	1	42	0	0	0	0	0	0	1	42	0	0	0
1232	1	44	1	1	37	480	17760	1	30	1	1	1	4	2	1	6	1	2	2																2
1233	1	38	1	1	30	70	2100	1	10	1	2	1	7	2	2	1	2	2	2																2
1234	1	66	1	1	50	90	4500	2	0	2	2	1	2	2	2	0	1	1	2																2
1235	1	42	2	2	24	157.5	3780	1	30	1	1	1	3	3	1	2	1	2	2																2
1236	1	66	2	2	48	200	9600	1	50	1	1	1	5	2	1	0	1	2	2																2
1237	1	37	2	2	19	192	3648	1	15	1	1	1	2	2	1	0	1	2	2																2
1238	2	70	2	1	58	520	30160	1	30	1	1	1	2	3	2	0	1	1	1	3	0	0	0	0	0	0	0	0	0	0	0	0	0	0	1	3	0	0	0	0	0	0	0	0	0	0	0	0	0
1239	1	36	2	2	18	182	3276	1	30	1	1	1	3	2	1	0	1	2	2																2
1240	2	40	2	2	22	156	3432	1	30	2	1	1	3	2	2	4	1	2	2																2
1241	1	72	2	1	54	1040	56160	2	0	1	1	2	2	2	2	0	1	1	2																2
1242	1	77	2	2	59	104	6136	2	0	1	1	1	4	2	2	0	1	1	2																2
1243	1	50	1	2	30	468	14040	1	50	2	1	1	5	3	2	0	1	2	2																2
1244	1	62	2	2	44	728	32032	1	50	2	1	2	2	3	1	0	1	1	2																2
1245	1	48	2	1	30	200	6000	1	10	1	1	1	6	3	2	3	1	2	2																2
1246	1	39	2	2	21	100	2100	1	50	1	2	1	1	4	2	0	1	2	2																2
1247	2	62	2	1	44	100	4400	2	0	1	1	2	2	2	1	0	2	1	2																2
1248	1	66	2	2	48	96	4608	1	50	1	1	1	2	2	1	0	1	1	2																2
1249	1	65	2	2	47	208	9776	1	25	1	1	1	2	3	2	1	2	1	2																1	5	0	0	0	0	0	0	0	0	0	0	0	0	0
1250	1	35	2	2	17	100	1700	1	10	1	1	1	3	2	2	3	2	2	2																2
1251	2	78	2	1	60	1050	63000	1	30	1	1	1	6	2	2	0	2	1	2																2
1252	1	27	2	2	9	104	936	2	0	1	1	1	3	2	2	0	1	2	2																2
1253	1	44	2	2	26	728	18928	1	20	1	1	1	2	2	1	0	1	2	2																2
1254	1	53	2	2	35	135	4725	2	0	2	1	1	8	3	1	0	2	1	2																2
1255	1	64	2	1	46	175	8050	2	0	1	1	2	3	2	2	0	1	2	1	5	0	0	0	0	0	0	0	0	0	0	0	0	0	0	1	5	0	0	0	0	0	0	0	0	0	0	0	0	1
1256	1	66	1	1	20	520	10400	2	0	2	2	2	2	2	2	0	1	1	2																1	0	1	36	0	0	0	0	0	0	1	36	0	0	0
1257	1	62	1	1	55	416	22880	1	10	2	1	1	7	3	1	0	1	1	1	0	1	100	0	0	0	0	0	0	1	100	0	0	0	0	1	0	1	64	0	0	0	0	0	0	1	64	0	0	0
1258	1	28	2	2	10	26	260	1	80	1	1	1	1	2	1	3	2	2	2																2
1259	1	41	2	2	23	280	6440	1	75	1	1	1	4	3	1	1	1	2	2																1	0	0	0	0	0	0	0	0	0	0	0	0	0	1
1260	1	41	2	2	23	150	3450	2	0	1	1	1	3	3	1	1	2	2	2																2
1261	1	22	2	1	4	120	480	1	80	1	1	1	1	2	2	8	2	2	2																2
1262	1	64	1	1	55	300	16500	1	10	1	1	1	3	3	1	5	1	2	2																2
1263	1	30	1	1	12	200	2400	1	10	2	1	1	3	2	1	2	2	1	2																2
1264	1	74	2	1	56	320	17920	2	0	1	1	1	4	3	2	0	1	1	2																2
1265	1	31	2	2	13	60	780	2	0	1	1	1	3	2	1	1	2	1	2																2
1266	1	33	1	1	5	225	1125	1	80	1	1	1	2	3	2	2	1	1	2																2
1267	1	41	2	1	23	135	3105	2	0	1	1	1	5	2	1	2	1	2	2																2
1268	1	44	2	2	26	156	4056	1	50	1	1	1	2	2	2	1	2	2	2																2
1269	1	34	2	2	16	156	2496	1	50	1	2	1	7	2	1	1	1	2	2																2
1270	1	36	2	1	18	104	1872	2	0	1	1	2	1	3	2	1	1	2	2																2
1271	2	54	2	2	36	100	3600	1	20	1	1	1	2	2	2	0	2	2	2																2
1272	1	21	2	2	3	40	120	1	10	1	1	2	1	2	1	2	1	2	2																2
1273	1	55	2	2	37	468	17316	1	20	1	1	1	2	2	1	2	1	1	2																2
1274	1	29	2	2	11	156	1716	2	0	1	1	2	8	4	2	0	1	2	2																2
1275	2	73	2	1	55	200	11000	1	30	1	1	1	2	2	1	0	2	1	2																1	4	0	0	0	0	0	0	0	0	0	0	0	0	0
1276	1	65	2	2	47	208	9776	2	0	2	1	1	2	3	1	0	2	1	2																2
1277	1	40	2	2	22	156	3432	1	20	1	1	1	2	2	1	0	2	1	2																2
1278	1	67	1	1	40	500	20000	1	50	2	2	2	1	2	2	0	1	2	2																1	0	0	0	0	0	0	0	0	0	0	0	0	0	1
1279	2	71	1	1	40	90	3600	1	100	1	1	1	8	3	2	1	1	1	2																2
1280	1	65	2	2	47	624	29328	1	30	1	1	1	3	2	1	1	2	2	2																2
1281	1	60	1	2	42	13	546	1	50	2	2	1	3	2	1	1	1	2	2																2
1282	1	62	2	1	44	260	11440	2	0	1	1	2	3	2	1	1	1	1	2																1	0	1	36	0	0	0	0	0	0	1	36	0	0	0
1283	1	72	1	2	67	60	4020	2	0	2	1	1	2	2	1	0	2	1	2																2
1284	1	37	1	1	5	80	400	1	25	2	1	1	2	2	1	1	1	2	2																2
1285	1	34	2	2	16	728	11648	2	0	1	1	1	1	2	1	4	2	2	2																2
1286	1	67	2	2	49	312	15288	2	0	1	1	2	5	3	1	0	1	1	2																2
1287	2	58	2	2	40	300	1200	2	0	1	1	1	2	2	1	0	1	1	2																2
1288	1	47	2	2	29	312	9048	1	100	1	1	1	4	2	1	1	1	1	2																1	0	0	0	0	0	0	0	0	0	0	0	0	0	1
1289	1	46	2	2	28	120	3360	1	100	1	1	1	1	4	2	0	2	2	2																2
1290	1	74	1	2	10	45	450	2	0	2	1	1	2	2	2	0	2	1	2																1	0	1	49	0	0	0	0	0	0	1	49	0	0	0
1291	1	77	2	1	59	80	4720	1	10	1	1	1	2	2	1	0	1	1	2																1	0	1	36	0	0	0	0	0	0	1	36	0	0	0
1292	1	38	1	1	8	240	1920	1	10	2	1	1	2	2	2	0	1	2	2																2
1293	1	72	2	2	54	260	14040	1	20	1	1	1	3	2	1	1	1	1	1	1	0	0	0	0	0	0	0	0	0	0	0	0	0	0	2
1294	1	69	1	1	45	390	17550	1	20	1	1	1	3	2	2	0	1	1	2																2
1295	1	24	1	1	14	80	1120	1	30	1	2	1	4	2	1	12	2	2	2																2
1296	1	37	2	1	19	90	1710	2	0	1	1	1	2	2	1	5	1	2	2																2
1297	1	52	1	1	36	312	11232	1	90	2	2	1	1	3	2	5	1	2	2																2
1298	2	59	1	1	40	120	4800	1	40	1	1	1	2	2	2	1	1	2	2																2
1299	2	41	1	1	27	260	7020	1	10	1	1	1	2	2	2	1	2	2	2																2
1300	1	37	2	2	19	104	1976	1	45	2	1	1	4	3	2	2	2	2	2																2
1301	1	31	1	1	15	260	3900	1	20	1	2	1	3	3	1	2	2	2	2																2
1302	1	32	2	2	14	157.5	2205	1	60	1	1	1	3	2	1	3	2	2	2																2
1303	1	74	2	1	56	200	11200	1	30	1	1	1	3	3	2	0	2	2	2																2
1304	2	43	2	1	25	104	2600	1	20	1	1	1	4	3	2	1	1	2	2																2
1305	1	57	2	2	39	500	19500	2	0	1	1	1	2	2	1	0	2	1	2																2
1306	1	68	2	2	50	364	18200	2	0	1	1	2	3	2	2	0	1	2	2																2
1307	2	57	2	1	39	315	12285	2	0	1	1	1	4	2	1	1	1	1	2																2
1308	1	63	2	1	45	135	6075	2	0	1	1	1	2	2	2	1	1	2	2																1	0	1	25	0	0	0	0	0	0	1	25	0	0	0
1309	2	73	2	1	55	225	12375	2	0	1	1	1	2	2	1	0	2	1	2																1	0	1	9	0	0	0	0	0	0	1	9	0	0	0
1310	1	67	2	2	49	364	17836	1	25	1	1	1	3	2	1	0	2	2	2																2
1311	1	53	2	2	35	130	4550	1	10	1	1	1	3	2	1	3	1	2	2																1	0	0	0	0	0	1	81	1	81	1	81	0	0	0
1312	1	54	1	1	6	240	1440	1	35	1	1	1	6	3	1	12	1	1	2																1	4	0	0	0	0	0	0	0	0	0	0	0	0	0
1313	1	70	1	1	52	520	27040	1	50	1	1	1	2	2	2	0	2	1	2																2
1314	1	66	1	1	50	200	10000	2	0	2	2	1	3	2	1	0	1	1	2																1	4	1	96	0	0	0	0	0	0	1	96	0	0	0
1315	1	50	2	1	32	240	7680	1	60	1	1	1	3	2	1	3	1	1	2																2
1316	1	43	2	2	25	156	3900	1	25	1	1	1	4	3	1	2	2	2	2																2
1317	1	69	2	2	51	156	7956	2	0	1	1	1	3	2	1	0	2	1	2																2
1318	1	69	1	1	60	240	14400	1	20	1	1	1	3	3	1	1	2	2	2																1	4	0	0	0	0	0	0	0	0	0	0	0	0	0
1319	2	33	1	1	8	240	1920	1	10	1	1	1	2	2	1	2	2	1	2																2
1320	2	77	1	2	70	78	5460	1	50	2	1	1	3	2	1	0	2	2	2																2
1321	1	65	1	1	2	80	160	1	20	1	1	1	3	3	1	2	2	2	1	0	0	0	0	0	0	0	0	0	0	0	0	0	1	30	2
1322	1	71	2	2	53	160	8480	2	0	1	1	1	3	3	2	0	1	2	2																2
1323	1	33	1	1	10	280	2800	1	60	1	1	1	2	2	2	2	1	2	2																2
1324	1	73	1	1	20	312	6240	1	40	2	1	2	3	3	2	0	2	2	2																2
1325	1	47	1	1	20	80	1600	1	20	1	1	1	1	3	2	5	2	2	2																2
1326	1	33	1	1	8	240	1920	1	10	1	1	1	2	2	1	2	2	1	2																2
1327	1	47	1	1	40	240	9600	1	20	1	1	1	3	2	1	1	2	1	2																2
1328	1	38	1	2	15	156	1340	1	75	1	1	1	2	3	1	0	2	2	2																2
1329	1	68	1	1	40	52	2080	2	0	2	1	1	2	2	1	0	1	1	2																1	0	1	80	0	0	0	0	0	0	1	80	0	0	0
1330	1	44	1	2	3	100	300	1	10	2	2	1	4	2	2	1	1	1	2																2
1331	1	34	2	2	16	100	1600	1	20	1	1	1	3	2	1	1	2	2	2																2
1332	1	40	2	1	22	78	1716	2	0	1	1	1	3	2	1	1	1	1	2																2
1333	1	54	2	2	36	52	1872	1	100	1	1	1	1	2	2	4	1	1	2																1	0	0	0	0	0	0	0	0	0	0	0	0	0	1
1334	2	62	2	1	44	156	6864	2	0	1	1	1	4	3	2	0	2	2	2																2
1335	1	57	2	2	39	120	4680	2	0	2	1	2	1	2	2	4	1	2	2																2
1336	1	35	2	2	17	80	1360	2	0	1	1	1	3	2	1	2	1	2	2																2
1337	2	58	2	2	30	520	15600	1	10	1	1	1	2	2	2	0	1	1	2																2
1338	1	84	2	2	66	280	18480	2	0	1	1	2	1	2	2	0	1	2	2																1	0	1	25	0	0	0	0	0	0	1	25	0	0	0
1339	1	51	2	2	23	104	2392	1	10	1	1	1	2	2	1	0	1	1	2																2
1340	1	35	2	1	17	156	2652	2	0	1	1	1	2	2	1	0	1	1	2																2
1341	2	46	2	1	26	240	6240	2	0	1	1	2	8	2	2	0	1	2	2																1	4	0	0	0	0	0	0	0	0	0	0	0	0	0
1342	1	76	1	1	60	100	6000	1	75	1	1	1	3	2	1	0	1	1	2																2
1343	2	66	2	2	48	364	17472	1	50	1	1	1	8	2	1	0	1	1	2																2
1344	1	66	1	1	48	182	8736	2	0	1	1	1	2	2	1	0	2	1	2																2
1345	1	52	1	1	40	416	16640	1	20	2	1	1	4	2	1	2	1	2	2																1	0	0	0	1	100	0	0	1	100	1	100	0	0	0
1346	1	70	2	2	52	350	18200	2	0	1	1	1	4	2	2	0	1	1	2																2
1347	1	28	2	1	10	52	520	2	0	1	1	1	4	2	1	10	1	2	2																2
1348	2	59	2	2	31	156	4836	2	0	1	1	2	3	2	1	0	1	1	2																2
1349	1	74	2	1	56	364	20384	1	100	2	1	1	2	2	2	2	2	1	2																2
1350	1	48	1	1	21	90	1890	1	40	2	1	1	2	2	2	2	1	1	2																2
1351	1	77	1	1	20	300	6000	1	75	1	2	1	2	2	2	6	1	1	2																2
1352	1	66	2	1	48	520	24960	1	30	1	1	1	6	2	2	0	1	1	2																2
1353	1	80	1	1	50	160	8000	1	50	1	1	2	2	2	1	0	1	1	2																2
1354	1	59	1	2	56	90	5040	1	80	1	1	1	2	3	2	0	1	2	2																2
1355	1	70	2	2	52	390	22620	2	0	1	1	1	3	3	2	1	2	2	2																2
1356	1	56	2	2	28	260	7280	2	0	1	1	1	3	2	1	1	2	1	2																2
1357	1	74	1	1	4	250	1000	1	100	1	1	2	2	2	1	0	1	1	1	0	0	0	0	0	1	54	1	54	1	54	0	0	0	0	1	0	0	0	0	0	0	0	0	0	0	0	0	0	1
1358	1	73	1	2	66	416	27456	1	10	2	2	1	1	3	1	0	1	1	2																2
1359	1	62	1	1	55	208	11440	1	30	2	1	1	2	2	1	0	2	1	2																2
1360	1	64	2	1	46	364	16744	2	0	1	1	2	2	2	2	0	2	2	1	4	0	0	0	0	0	0	0	0	0	0	0	0	0	0	2
1361	2	88	2	1	70	1092	76440	1	50	1	1	2	3	2	2	0	1	1	2																2
1362	1	68	2	2	50	364	18200	2	0	1	1	2	1	2	2	0	2	2	2																2
1363	1	69	2	2	51	500	25500	2	0	1	1	1	5	3	2	0	2	2	2																2
1364	2	71	2	1	53	364	19292	1	90	1	1	1	3	2	1	0	2	1	1	4	0	0	0	0	0	0	0	0	0	0	0	0	0	0	1	3	0	0	0	0	0	0	0	0	0	0	0	0	0
1365	2	47	2	2	29	312	9048	1	10	1	1	1	8	2	1	1	2	1	2																2
1366	1	30	2	2	12	208	2496	2	0	1	1	1	4	3	1	2	2	2	2																2
1367	1	52	1	1	30	140	4200	1	75	2	2	1	7	3	2	2	1	2	2																2
1368	1	52	1	1	36	312	11232	1	90	2	2	1	3	3	2	5	1	1	2																2
1369	1	55	1	1	40	72	2880	1	30	2	2	1	3	2	1	5	2	1	2																2
1370	1	52	1	1	42	104	4368	1	5	2	1	1	1	2	1	1	1	1	2																2
1371	1	59	1	1	50	12	600	1	50	2	2	2	2	2	2	1	2	2	2																2
1372	1	50	1	1	32	52	1664	1	70	2	2	1	3	2	2	1	1	1	2																2
1373	2	55	1	1	16	78	1248	1	20	1	1	1	3	3	1	1	1	2	2																2
1374	1	57	1	1	48	48	2304	1	50	1	1	1	4	2	2	0	1	1	2																2
1375	1	51	2	1	33	104	3432	2	0	1	1	1	4	2	2	0	2	2	2																2
1376	2	65	2	1	47	350	16450	1	40	1	1	1	3	2	1	3	1	1	2																2
1377	1	74	2	2	56	250	14000	1	26	1	1	1	4	2	1	1	1	2	2																2
1378	2	46	2	2	28	120	3360	1	50	2	1	1	3	2	1	2	1	1	2																1	0	0	0	0	0	1	36	1	36	1	36	0	0	0
1379	1	56	2	2	38	208	7904	1	50	1	1	1	3	2	1	0	1	2	2																2
1380	1	67	2	2	49	350	17150	1	25	1	1	1	2	2	2	0	1	1	2																1	0	0	0	0	0	0	0	0	0	0	0	0	0	1
1381	1	36	2	2	18	150	2700	1	60	1	1	1	3	2	1	1	1	2	2																2
1382	2	68	2	1	50	208	10400	1	100	1	1	1	2	2	2	0	2	1	1	4	0	0	0	0	0	0	0	0	0	0	0	0	0	0	2
1383	1	68	2	2	50	120	6000	1	30	1	1	1	5	2	2	0	1	1	2																1	4	0	0	0	0	0	0	0	0	0	0	0	0	0
1384	1	35	2	1	17	0	0	2	0	2	1	1	4	3	1	0	2	1	2																2
1385	1	51	1	1	11	260	2860	2	0	2	1	1	3	2	1	0	1	1	2																2
1386	1	47	1	1	40	200	8000	1	30	2	1	1	4	2	2	0	2	1	2																2
1387	1	75	1	2	70	19.5	1365	1	50	1	1	1	2	2	2	0	1	1	2																2
1388	1	61	2	2	31	1040	32240	1	80	1	1	1	2	2	1	0	2	1	2																2
1389	1	64	2	2	46	15	690	2	0	1	1	1	2	2	2	2	2	1	2																2
1390	1	65	2	1	37	312	11544	2	0	1	1	1	3	2	1	0	2	2	2																2
1391	2	49	2	2	31	90	2790	2	0	1	1	1	3	2	1	2	1	1	2																1	0	1	49	0	0	0	0	0	0	1	49	0	0	0
1392	1	70	2	1	52	728	37856	1	75	1	1	1	8	2	1	0	1	1	2																2
1393	1	24	2	1	6	0	0	2	0	2	1	2	2	2	1	0	1	1	2																2
1394	1	52	2	2	34	144	4896	1	5	1	1	1	3	2	2	1	1	2	2																2
1395	1	31	2	2	11	250	7646	1	20	1	1	1	6	2	1	5	1	2	2																2
1396	1	65	2	1	47	312	14664	2	0	1	1	1	3	2	1	0	2	2	2																2
1397	1	54	2	2	36	156	5616	1	30	1	1	1	5	3	2	1	1	2	2																2
1398	2	65	2	1	37	260	9620	2	0	1	1	1	3	2	1	0	1	1	2																2
1399	1	62	2	2	44	180	7920	1	20	2	1	2	4	2	1	2	1	1	2																2
1400	1	58	2	2	40	182	7280	1	50	1	1	2	4	2	2	0	1	1	2																1	4	0	0	0	0	0	0	0	0	0	0	0	0	0
1401	1	66	2	1	48	728	34944	1	50	1	1	1	4	2	1	0	2	1	2																1	3	0	0	0	0	0	0	0	0	0	0	0	0	0
1402	2	66	1	1	48	336	16128	1	75	1	1	1	8	2	2	2	1	2	2																2
1403	2	70	1	1	21	130	2730	1	50	2	2	2	2	2	1	0	1	2	2																2
1404	1	51	2	2	33	208	6864	2	0	1	1	1	4	3	1	3	1	2	2																2
[truncated: 224 more columns]
